# Supplementary material for: Virus Adaptation by Manipulation of Host's Gene Expression
Source: PLoS One. 2008 Jun 11;3(6):e2397. doi: 10.1371/journal.pone.0002397 (PMC2398778; doi:10.1371/journal.pone.0002397)
Supplement: Table S3 — Significantly down-regulated genes between TEV- and TEV-At17-infected plants. Genes were ordered based on the score in SAM output with a FDR of 5.38% (1378 spots, corresponding with 1322 genes). (1.12 MB XLS) [file pone.0002397.s004.xls]

## Sheet: Differential Downregulated
Differentially (SAM FDR 5%) downregulated genes between TEV and TEV-AT infected plants
id	Score(d) Up 5%	Numerator(r)	Denominator(s+s0)	Fold Change	q-value(%)		Oligo ID	Gene AGI	Mock 1	Mock 2	Mock 3	Mock 4	Mock 5	TEV 1	TEV 2	TEV 3	TEV 4	TEV 5	TEV-At 1	TEV-At 2	TEV-At 3	TEV-At 4	TEV-At 5		Mock Median	Mock Mean	Mock SD		TEV Median	TEV Mean	TEV SD		TEV-At Median	TEV-At Mean	TEV-At SD		Gene AGI	Annotation
A006047_01	-9.40974	-0.9844	0.104615	0.503273	0		A006047_01	At2g16630	0.169	-0.144	-0.559	0.057	0	-0.01	-0.09	-0.022	0.294	0.191	-0.859	-0.834	-0.991	-0.96	-0.915		0	-0.0954	0.282631		-0.01	0.0726	0.162209		-0.915	-0.9118	0.0660432		At2g16630	proline-rich family protein contains proline-rich extensin domains, INTERPRO:IPR002965
A013618_01	-8.88651	-1.7642	0.198526	0.288587	0		A013618_01	At4g30650	-0.307	0.307	0.819		-0.982	1.413	1.949	2.359	2.079	2.196	0.173	0.234	0.36	0.044	0.364		0	-0.04075	0.778233		2.079	1.9992	0.360799		0.234	0.235	0.134715		At4g30650	hydrophobic protein, putative / low temperature and salt responsive protein, putative similar to SP|Q9ZNQ7 Hydrophobic protein RCI2A (Low temperature and salt responsive protein LTI6A) {Arabidopsis thaliana}; contains Pfam profile PF01679: Uncharacterized
A012200_01	-8.34598	-0.8614	0.103211	0.54936	0		A012200_01	At3g10940	-0.001	0.02	0.399	-0.027	0	-0.432	-0.457	-0.61	-0.57	-0.252	-1.309	-1.436	-1.255	-1.419	-1.209		0	0.0782	0.180107		-0.457	-0.4642	0.140151		-1.309	-1.3256	0.0997086		At3g10940	protein phosphatase-related similar to protein phosphatase PTPKIS1 protein (GI:11595504) [Arabidopsis thaliana]
A019839_01	-7.64613	-1.0512	0.137481	0.483014	0		A019839_01	At2g30010	0	-0.393	0.478	-0.099	0.566	-0.294	0.123	-0.048	0.071	-0.157	-0.866	-1.328	-1.106	-1.02	-1.241		0	0.1104	0.403779		-0.048	-0.061	0.169524		-1.106	-1.1122	0.181874		At2g30010	expressed protein
A007030_01	-7.55943	-0.8342	0.110352	0.557398	0		A007030_01	At2g46140	0.041	0	0.137	-0.329	-0.862	0.676	0.606	0.336	0.618	0.85	-0.185	-0.237	-0.236	-0.25	-0.177		0	-0.2026	0.408198		0.618	0.6172	0.184968		-0.236	-0.217	0.033444		At2g46140	late embryogenesis abundant protein, putative / LEA protein, putative similar to SP|P46518 Late embryogenesis abundant protein Lea14-A {Gossypium hirsutum}; contains Pfam profile PF03168: Late embryogenesis abundant protein
At30005865	-7.55131	-1.1684	0.154728	0.44698	0		At30005865	At1g66430	0.129	0	0.516	-0.26	-0.375	0.166	0.144	0.125	-0.055	0.414	-0.918	-1.366	-0.869	-0.782	-1.113		0	0.002	0.350393		0.144	0.1588	0.167519		-0.918	-1.0096	0.233277		At1g66430	pfkB-type carbohydrate kinase family protein contains Pfam profile: PF00294 pfkB family carbohydrate kinase
A202655_01	-7.54478	-0.8518	0.112899	0.551943	0		A202655_01	At5g18970	0.144	-0.053	0.272	-0.407	0	0.018	-0.361	-0.215	-0.099	0.052	-1.021	-0.872	-1.105	-0.914	-0.952		0	-0.0088	0.256316		-0.099	-0.121	0.170419		-0.952	-0.9728	0.0919929		At5g18970	AWPM-19-like membrane family protein contains Pfam profile: PF05512 AWPM-19-like family
A201788_01	-7.47357	-1.0388	0.138997	0.484897	0		A201788_01	At3g26960	0.49	0	0.29	-0.125	-0.17	-0.099	-0.475	-0.409	-0.18	0.005	-1.263	-1.442	-1.096	-1.159	-1.392		0	0.097	0.283584		-0.18	-0.2316	0.204291		-1.263	-1.2704	0.147575		At3g26960	expressed protein
A020016_01	-7.4107	-1.0844	0.146329	0.471729	0		A020016_01	At4g17460	-0.19	-0.166	0.163	0	0.032	-0.382	-0.241	0.049	0	0.003	-1.066	-1.461	-1.11	-1.017	-1.339		0	-0.0322	0.146684		0	-0.1142	0.187887		-1.11	-1.1986	0.191688		At4g17460	homeobox-leucine zipper protein 1 (HAT1) / HD-ZIP protein 1 identical to Homeobox-leucine zipper protein HAT1 (SP:P46600) [Arabidopsis thaliana]
A203264_01	-7.37236	-1.6142	0.218953	0.322016	0		A203264_01	At5g44575	0.126	0	0.501	-0.08	-0.263	0.617	0.43	0.71	1.256	1.171	-1.115	-0.813	-0.455	-0.8	-0.704		0	0.0568	0.28562		0.71	0.8368	0.359616		-0.8	-0.7774	0.237214		At5g44575	expressed protein
A000431_01	-7.36368	-1.6726	0.227142	0.320102	0		A000431_01	At1g03820	0.929	0.393	0	-0.057	-0.173	0.771	0.55	0.541	0.458	0.193	-0.93	-0.856	-1.386	-0.907	-1.771		0	0.2184	0.450604		0.541	0.5026	0.208327		-0.93	-1.17	0.397876		At1g03820	expressed protein similar to arabinogalactan-protein; AGP (GI:1087015) {Pyrus communis}; similar to Protein E6. (SP:Q01197) {Gossypium hirsutum}
At30006157	-7.33736	-0.6768	0.0922402	0.625475	0		At30006157	At1g69030	0.337	-0.127	0.151	-0.243	0	0.444	0.654	0.367	0.483	0.476	-0.103	-0.15	-0.311	-0.101	-0.295		0	0.0236	0.228453		0.476	0.4848	0.105179		-0.15	-0.192	0.103363		At1g69030	BSD domain-containing protein contains Pfam profile PF03909: BSD domain
A019735_01	-7.30955	-0.887	0.121348	0.540185	0		A019735_01	At5g62070	0.319	-0.056	0.604	0	-0.173	0.334	0.364	0.644	0.681	0.482	-0.413	-0.246	-0.302	-0.354	-0.615		0	0.1388	0.317535		0.482	0.501	0.158009		-0.354	-0.386	0.142171		At5g62070	calmodulin-binding family protein contains Pfam profile PF00612: IQ calmodulin-binding motif
A200373_01	-7.19217	-0.9352	0.13003	0.519482	0		A200373_01	At1g12880	0.141	0	0.624	-0.439	-0.579	0.223	0.119	0.21	0.414	0.642	-0.773	-0.535	-0.606	-0.52	-0.634		0	-0.0506	0.480733		0.223	0.3216	0.208816		-0.606	-0.6136	0.101021		At1g12880	MutT/nudix family protein similar to diphosphoinositol polyphosphate phosphohydrolase [Homo sapiens] GI:3978224; contains Pfam profile PF00293: NUDIX domain
A012700_01	-6.9609	-0.6634	0.0953037	0.631045	0		A012700_01	At3g52500	-0.119	0	0.178	-0.052	0.018	0.018	0.122	0.332	0.168	0.118	-0.54	-0.668	-0.394	-0.453	-0.504		0	0.005	0.110395		0.122	0.1516	0.114747		-0.504	-0.5118	0.103185		At3g52500	aspartyl protease family protein contains Pfam PF00026: eukaryotic aspartyl protease
A008631_01	-6.89689	-0.5806	0.0841828	0.666665	0		A008631_01	At2g38360	0.018	-0.106	-0.52	0.258	0	0.121	0.2	0.234	0.433	0.128	-0.375	-0.393	-0.349	-0.325	-0.345		0	-0.07	0.284616		0.2	0.2232	0.126668		-0.349	-0.3574	0.0266983		At2g38360	prenylated rab acceptor (PRA1) family protein weak similarity to prenylated Rab acceptor 1 (PRA1) [Homo sapiens] GI:4877285; contains Pfam profile PF03208: Prenylated rab acceptor (PRA1)
A201948_01	-6.8358	-1.0124	0.148103	0.496706	0		A201948_01	At3g44735	0	-0.272	0.021	-0.254	0.157	-0.227	0.027	0.182	0.179	0.189	-0.767	-1.115	-0.771	-1.207	-0.852		0	-0.0696	0.186661		0.179	0.07	0.179335		-0.852	-0.9424	0.205012		At3g44735	phytosulfokines-related contains similarities to phytosulfokines from [Arabidopsis thaliana]
A005712_01	-6.78065	-1.0754	0.158598	0.473806	0		A005712_01	At4g38620	-0.072	-0.052	0.349	0	0.188	-0.056	-0.037	-0.128	0.306	-0.286	-1.333	-0.92	-1.29	-0.902	-1.133		0	0.0826	0.180914		-0.056	-0.0402	0.216934		-1.133	-1.1156	0.201162		At4g38620	myb family transcription factor (MYB4) contains Pfam profile: PF00249 myb-like DNA-binding domain
A022482_01	-6.70676	-1.9344	0.288426	0.252816	0		A022482_01	At3g50800	-0.255	0.351	-0.087	0	0.736	0.395	0.458	1.389	1.099	1.493	-0.768	-1.376	-0.647	-1.014	-1.033		0	0.149	0.395754		1.099	0.9668	0.514405		-1.014	-0.9676	0.281001		At3g50800	expressed protein
At30014529	-6.6959	-1.8054	0.269627	0.283124	0		At30014529	At3g21950	0.624	-0.323	0	-0.064	0.72	-1.044	-0.631	-0.074	-0.161	-0.792	-2.379	-2.917	-2.098	-2.017	-2.318		0	0.1914	0.456353		-0.631	-0.5404	0.414306		-2.318	-2.3458	0.352725		At3g21950	S-adenosyl-L-methionine:carboxyl methyltransferase family protein similar to SAM:salicylic acid carboxyl methyltransferase (SAMT) [GI:6002712][Clarkia breweri] and to SAM:benzoic acid carboxyl methyltransferase (BAMT)[GI:9789277][Antirrhinum majus]
A020013_01	-6.6805	-1.357	0.203128	0.386282	0		A020013_01	At4g37800	0.082	-0.533	-0.852	0.167	0	-1.415	-1.169	-0.762	-0.671	-1.259	-2.283	-2.768	-2.179	-2.344	-2.487		0	-0.2272	0.443426		-1.169	-1.0552	0.323078		-2.344	-2.4122	0.227988		At4g37800	xyloglucan:xyloglucosyl transferase, putative / xyloglucan endotransglycosylase, putative / endo-xyloglucan transferase, putative similar to N-terminal partial sequence of endo-xyloglucan transferase GI:2244732 from [Gossypium hirsutum]
A004116_01	-6.59144	-0.5806	0.0880839	0.670205	0		A004116_01	At1g08470	0	-0.002	0.236	-0.111	0.414	-0.25	-0.255	-0.301	-0.138	-0.244	-0.907	-0.971	-0.817	-0.668	-0.728		0	0.1074	0.213157		-0.25	-0.2376	0.0600775		-0.817	-0.8182	0.124429		At1g08470	strictosidine synthase family protein similar to strictosidine synthase [Rauvolfia serpentina][SP|P15324]
At30010511	-6.58021	-1.3116	0.199325	0.397426	0		At30010511	At2g34650	-0.035	0.887	1.641	0	-0.091	1.493	1.097	1.669	1.761	1.998	0.227	0.19	0.214	0.632	0.197		0	0.4804	0.764074		1.669	1.6036	0.336704		0.214	0.292	0.190616		At2g34650	protein kinase PINOID (PID) identical to protein kinase PINOID [Arabidopsis thaliana] gi|7208442|gb|AAF40202; contains protein kinase domain, Pfam:PF00069
A018150_01	-6.5543	-0.761	0.116107	0.591339	0		A018150_01	At5g25190	0	-0.309	0.065	-0.433	0.241	-0.708	-0.885	-1.037	-0.931	-0.85	-1.773	-1.853	-1.497	-1.51	-1.583		0	-0.0872	0.277154		-0.885	-0.8822	0.12014		-1.583	-1.6432	0.160938		At5g25190	ethylene-responsive element-binding protein, putative ethylene responsive element binding protein homolog, Stylosanthes hamata, EMBL:U91857
A010670_01	-6.45977	-0.9052	0.140129	0.529015	0		A010670_01	At3g08030	0	0.053	-0.275	-0.132	0.401	0.219	0.122	0.445	0.28	-0.201	-0.725	-0.847	-0.673	-0.783	-0.633		0	0.0094	0.25309		0.219	0.173	0.239805		-0.725	-0.7322	0.0853768		At3g08030	expressed protein contains Pfam profile PF04862: Protein of unknown function, DUF642
At30009756	-6.40999	-1.46828	0.229061	0.362934	0		At30009756	At2g28080	0.001	0	0.304	-0.883	-0.664	0.45	0.545	0.764	1.162	1.013	-0.659		-1.055	-0.357	-0.994		0	-0.2484	0.501121		0.764	0.7868	0.301812		-0.826	-0.76625	0.323643		At2g28080	glycosyltransferase family protein contains Pfam profile: PF00201 UDP-glucoronosyl and UDP-glucosyl transferase
A200386_01	-6.35229	-1.1818	0.186043	0.434872	0		A200386_01	At1g14520	-0.021	0	0.254	-0.073	0.126	-0.503	-0.912	-0.579	-0.12	-0.202	-1.753	-1.795	-1.376	-1.624	-1.677		0	0.0572	0.132101		-0.503	-0.4632	0.317186		-1.677	-1.645	0.164309		At1g14520	oxygenase-related similar to myo-inositol oxygenase [Sus scrofa] gi|17432544|gb|AAL39076
At30018890	-6.28238	-1.6698	0.265791	0.307275	0		At30018890	At4g11211	-0.12	0.011	0.605	0	-0.313	-1.565	-1.548	-0.618	-0.711	-0.933	-3.049	-2.886	-2.553	-2.353	-2.883		0	0.0366	0.343445		-0.933	-1.075	0.454241		-2.883	-2.7448	0.283667		At4g11211	expressed protein
At30020675	-6.21191	-1.8252	0.293823	0.296428	0		At30020675	At4g26530	0	0.09	0.29	-0.139	-0.398	-1.702	-1.522	-1.281	-1.068	-1.321	-3.463	-3.517	-2.408	-2.884	-3.748		0	-0.0314	0.257388		-1.321	-1.3788	0.242109		-3.463	-3.204	0.547038		At4g26530	fructose-bisphosphate aldolase, putative strong similarity to SP|P22197 Fructose-bisphosphate aldolase, cytoplasmic isozyme (EC 4.1.2.13) {Arabidopsis thaliana}
A003185_01	-6.17926	-1.077	0.174293	0.472468	0		A003185_01	At1g34575	-0.025	0.015	0.416	-0.673	0	-0.171	-0.334	-0.742	-0.302	-0.685	-1.324	-1.444	-1.766	-1.344	-1.741		0	-0.0534	0.391337		-0.334	-0.4468	0.251813		-1.444	-1.5238	0.21474		At1g34575	FAD-binding domain-containing protein similar to SP|P30986 reticuline oxidase precursor (Berberine-bridge-forming enzyme) (BBE) (Tetrahydroprotoberberine synthase) [Eschscholzia californica]; contains PF01565 FAD binding domain
A201515_01	-6.07054	-0.963	0.158635	0.51284	0		A201515_01	At2g41170	0	-0.368	-1.154	0.128	0.524	-0.548	-0.339	-0.561	-0.052	-0.41	-1.176	-1.697	-1.255	-1.214	-1.383		0	-0.174	0.633782		-0.41	-0.382	0.206839		-1.255	-1.345	0.211642		At2g41170	F-box family protein contains Pfam PF00646: F-box domain; similar to SKP1 interacting partner 2 (SKIP2) TIGR_Ath1:At5g67250
A007064_01	-6.04063	-0.9994	0.165446	0.497437	0		A007064_01	At2g38870	0.145	-0.048	0.174	0	-0.328	0.367	0.393	0.231	0.853	0.647	-0.399	-0.685	-0.329	-0.371	-0.722		0	-0.0114	0.200337		0.393	0.4982	0.248848		-0.399	-0.5012	0.186805		At2g38870	protease inhibitor, putative similar to SP|P24076 Glu S.griseus protease inhibitor (BGIA) {Momordica charantia}; contains Pfam profile PF00280: Potato inhibitor I family
A016708_01	-6.01296	-1.1154	0.185499	0.460925	0		A016708_01	At5g03120	0	-0.598	-0.497	0.19	0.328	0.21	0.885	0.742	0.676	0.779	-0.217	-0.788	-0.409	-0.612	-0.259		0	-0.1154	0.412829		0.742	0.6584	0.261846		-0.409	-0.457	0.241192		At5g03120	expressed protein
A006126_01	-5.96749	-0.6552	0.109795	0.633575	0		A006126_01	At2g46225	0.059	-0.124	0.543	-0.095	0	0.292	0.063	-0.034	0.031	0.289	-0.502	-0.622	-0.644	-0.488	-0.379		0	0.0766	0.270829		0.063	0.1282	0.152229		-0.502	-0.527	0.108125		At2g46225	expressed protein
At30004965	-5.94288	-2.7666	0.465532	0.137581	0		At30004965	At1g56240	1.194	0	1.186	-0.245	-0.025	2.201	2.837	3.561	3.907	4.238	0.66	0.444	1.317	0.657	-0.167		0	0.422	0.707542		3.561	3.3488	0.825633		0.657	0.5822	0.531972		At1g56240	SKP1 interacting partner 3-related contains similarity to SKP1 interacting partner 3 GI:10716951 from [Arabidopsis thaliana]
A001715_01	-5.764	-1.202	0.208536	0.427348	0		A001715_01	At1g72240	-0.247	0	-0.228	0.001	0.274	0.767	0.874	0.946	1.228	1.64	0.055	-0.011	0.042	-0.215	-0.426		0	-0.04	0.212173		0.946	1.091	0.351162		-0.011	-0.111	0.206764		At1g72240	expressed protein
A016853_01	-5.72577	-0.57	0.0995499	0.671443	0		A016853_01	At5g12140	0.131	0.062	0	-0.126	-0.23	0.293	0.092	0.307	0.461	0.444	-0.268	-0.341	-0.197	-0.167	-0.28		0	-0.0326	0.145316		0.307	0.3194	0.14844		-0.268	-0.2506	0.0692842		At5g12140	cysteine protease inhibitor, putative / cystatin, putative similar to SP|P31726 Cystatin I precursor (CORN kernel cysteine proteinase inhibitor) {Zea mays}; contains Pfam profile PF00031: Cystatin domain
A007442_01	-5.71289	-1.2714	0.222549	0.410169	0		A007442_01	At2g39350	0.234	0	0.046	-0.49	-0.238	0.061	-0.237	-0.358	0.491	0.256	-1.154	-0.991	-1.47	-0.98	-1.549		0	-0.0896	0.279944		0.061	0.0426	0.348424		-1.154	-1.2288	0.26681		At2g39350	ABC transporter family protein
At30024635	-5.66948	-1.1086	0.195538	0.463372	0		At30024635	At5g23360	0.135	-0.021	0.284	-0.399	0	0.346	-0.01	-0.237	-0.035	-0.366	-1.083	-1.496	-1.159	-0.79	-1.317		0	-0.0002	0.254226		-0.035	-0.0604	0.270613		-1.159	-1.169	0.264561		At5g23360	GRAM domain-containing protein / ABA-responsive protein-related contains similarity to ABA-responsive protein in barley (GI:4103635) [Hordeum vulgare] [J. Exp. Bot. 50, 727-728 (1999); contains Pfam PF02893: GRAM domain]
A019843_01	-5.65681	-1.291	0.228221	0.403372	0		A019843_01	At2g38310	0	0.018	0.275	-0.315	-0.551	1.014	1.035	1.277	1.605	0.606	-0.026	-0.341	0.116	-0.122	-0.545		0	-0.1146	0.321368		1.035	1.1074	0.368014		-0.122	-0.1836	0.261619		At2g38310	expressed protein low similarity to early flowering protein 1 [Asparagus officinalis] GI:1572683, SP|P80889 Ribonuclease 1 (EC 3.1.-.-) {Panax ginseng}
A024920_01	-5.62907	-3.40804	0.605436	0.0957823	0		A024920_01	At4g37770	0	0.161	0.224	-0.084	-0.695	1.69	-0.183	1.898	2.324	1.656	-2.456	-2.421	-1.459		-2.683		0	-0.0788	0.365763		1.69	1.477	0.965357		-2.439	-2.25475	0.543064		At4g37770	1-aminocyclopropane-1-carboxylate synthase, putative / ACC synthase, putative similar to 1-aminocyclopropane-1-carboxylate synthase, Arabidopsis thaliana, GI:940370 [S71174]
A009600_01	-5.62595	-0.923	0.164061	0.526204	0		A009600_01	At3g47380	0.335	0.005	-0.507	0	-0.263	0.848	0.477	0.555	1.059	0.722	-0.311	0.163	-0.236	-0.244	-0.326		0	-0.086	0.316815		0.722	0.7322	0.23283		-0.244	-0.1908	0.201727		At3g47380	invertase/pectin methylesterase inhibitor family protein low similarity to SP|Q42534 Pectinesterase 2 precursor (EC 3.1.1.11) (Pectin methylesterase 2) (PE 2) {Arabidopsis thaliana}; contains Pfam profile PF04043: Plant invertase/pectin methylesterase inh
A019761_01	-5.57768	-0.8552	0.153325	0.557839	0		A019761_01	At1g04680	0.113	-0.276	-0.638	0.162	0	-0.341	-0.318	-0.266	-0.133	-0.492	-1.116	-1.509	-1.174	-0.803	-1.224		0	-0.1278	0.331877		-0.318	-0.31	0.129821		-1.174	-1.1652	0.252657		At1g04680	pectate lyase family protein similar to pectate lyase GP:14531296 from [Fragaria x ananassa]
At30024093	-5.55032	-0.7926	0.142802	0.574399	0		At30024093	At5g18020	-0.396	0.192	0.087	-0.283	0	-1.213	-0.985	-0.644	-1.102	-0.924	-1.998	-1.763	-1.642	-1.637	-1.791		0	-0.08	0.249669		-0.985	-0.9736	0.215073		-1.763	-1.7662	0.147033		At5g18020	auxin-responsive protein, putative similar to auxin-inducible SAUR (Small Auxin Up RNAs) (GI:3043536) [Raphanus sativus]
At30005080	-5.49988	-1.1186	0.203386	0.465992	0		At30005080	At1g58280	0.077	0	0.158	-0.101	-0.343	-1.312	-1.458	-1.376	-0.885	-1.224	-2.738	-2.475	-1.847	-2.326	-2.462		0	-0.0418	0.193654		-1.312	-1.251	0.221856		-2.462	-2.3696	0.328016		At1g58280	expressed protein
A018892_01	-5.49512	-0.8604	0.156575	0.549184	0		A018892_01	At5g50720	0	0.118	0.357	-0.39	-0.658	-0.299	-0.159	0.03	0.153	0.247	-0.967	-1.142	-0.8	-0.694	-0.727		0	-0.1146	0.406439		0.03	-0.0056	0.223519		-0.8	-0.866	0.186841		At5g50720	ABA-responsive protein (HVA22e) identical to AtHVA22e [Arabidopsis thaliana] GI:11225589
A017394_01	-5.48426	-1.11	0.202398	0.451963	0		A017394_01	At5g65870	0	0.096	0.595	-0.124	-0.449	0.821	0.976	0.942	1.744	1.28	0.026	-0.092	0.249	0.071	-0.041		0	0.0236	0.379945		0.976	1.1526	0.37131		0.026	0.0426	0.131138		At5g65870	phytosulfokines 5 (PSK5) identical to phytosulfokines 5 (PSK5) from [Arabidopsis thaliana]
A024560_01	-5.47682	-1.3106	0.239299	0.402782	0		A024560_01	At5g61600	0	0.146	-0.526	-0.18	0.879	0.907	1.031	1.744	1.491	1.337	0.217	-0.453	0.412	-0.106	-0.113		0	0.0638	0.52026		1.337	1.302	0.339771		-0.106	-0.0086	0.333795		At5g61600	ethylene-responsive element-binding family protein contains similarity to ethylene responsive element binding factor 5 (AtERF5) (Swiss-Prot:O80341) [Arabidopsis thaliana]; contains Pfam PF00847: AP2 domain
At30012846	-5.45095	-0.7038	0.129115	0.617382	0		At30012846	At3g07380	-0.288	0	0.722	0.196	-0.076	0.362	0.338	0.391	0.553	0.57	-0.482	-0.372	0.003	-0.105	-0.349		0	0.1108	0.383092		0.391	0.4428	0.110135		-0.349	-0.261	0.201828		At3g07380	expressed protein
A010878_01	-5.42402	-0.6636	0.122345	0.630541	0		A010878_01	At3g50660	-0.038	0.067	0	-0.025	0.229	-0.302	-0.518	-0.158	-0.472	-0.19	-1.078	-1.027	-0.903	-0.799	-1.151		0	0.0466	0.109706		-0.302	-0.328	0.16237		-1.027	-0.9916	0.140598		At3g50660	steroid 22-alpha-hydroxylase (CYP90B1) (DWF4) identical to gi:2935342
A005749_01	-5.42117	-0.5896	0.108759	0.663674	0		A005749_01	At2g47730	0	-0.26	0.01	-0.087	0.028	0.376	0.194	0.462	0.422	0.587	-0.112	-0.298	-0.18	-0.29	-0.027		0	-0.0618	0.119328		0.422	0.4082	0.143154		-0.18	-0.1814	0.11624		At2g47730	glutathione S-transferase 6 (GST6) identical to GB:X95295. Based on identical cDNA hits, the translation is now 40 AAs longer at the N-terminal, and start of exon2 is also corrected.
A200981_01	-5.38607	-0.9824	0.182396	0.507751	0		A200981_01	At1g67865	0.099	0	-0.1	0.082	-0.4	0.301	0.065	0.414	0.697	0.409	-0.496	-0.754	-0.515	-0.287	-0.974		0	-0.0638	0.203821		0.409	0.3772	0.227987		-0.515	-0.6052	0.264323		At1g67865	expressed protein
At30017560	-5.37075	-0.5496	0.102332	0.684168	0		At30017560	At3g60990	0	-0.052	0.537	0.199	-0.407	0.326	0.307	0.406	0.546	0.306	-0.167	-0.067	-0.186	-0.048	-0.389		0	0.0554	0.346763		0.326	0.3782	0.102392		-0.167	-0.1714	0.135747		At3g60990	expressed protein
A009048_01	-5.36447	-0.4316	0.0804552	0.743139	0		A009048_01	At3g46780	0	-0.201	0.231	0.087	-0.079	-0.37	-0.377	-0.327	-0.424	-0.396	-0.993	-0.811	-0.782	-0.672	-0.794		0	0.0076	0.163771		-0.377	-0.3788	0.0357169		-0.794	-0.8104	0.115729		At3g46780	expressed protein
A002725_01	-5.2824	-0.506	0.0957897	0.703421	0		A002725_01	At1g56345	0.312	0	0.018	-0.164	-0.164	0.122	0.317	0.426	0.32	0.177	-0.26	-0.172	-0.103	-0.287	-0.346		0	0.0004	0.194589		0.317	0.2724	0.122034		-0.26	-0.2336	0.0962201		At1g56345	pseudouridine synthase family protein low similarity to SP|P23851 Ribosomal large subunit pseudouridine synthase C (EC 4.2.1.70) (Pseudouridylate synthase) (Uracil hydrolyase) {Escherichia coli}; contains Pfam profile PF00849: RNA pseudouridylate synthase
A019538_01	-5.25695	-1.6454	0.312995	0.334011	0		A019538_01	At4g33790	-0.24	0.214	0.601	-0.05	0	-1.076	-0.656	-1.015	-1.051	-1.497	-3.019	-2.736	-2.33	-1.995	-3.442		0	0.105	0.320925		-1.051	-1.059	0.298556		-2.736	-2.7044	0.567329		At4g33790	acyl CoA reductase, putative similar to acyl CoA reductase [Simmondsia chinensis] GI:5020215; contains Pfam profile PF03015: Male sterility protein; No start codon identified, may contain anomalous splicing at 5' end.
A012916_01	-5.22566	-0.559	0.106972	0.676314	0		A012916_01	At4g28780	0	-0.61	-0.217	0.168	0.615	-1.057	-1.217	-1.061	-1.283	-0.872	-1.627	-1.672	-1.767	-1.68	-1.539		0	-0.0088	0.454217		-1.061	-1.098	0.160087		-1.672	-1.657	0.0831835		At4g28780	GDSL-motif lipase/hydrolase family protein similar to family II lipase EXL3 (GI:15054386), EXL1 (GI:15054382), EXL2 (GI:15054384) [Arabidopsis thaliana]; contains Pfam profile PF00657: Lipase/Acylhydrolase with GDSL-like motif
At30009160	-5.21644	-0.802	0.153745	0.578834	0		At30009160	At2g22670	0	0.15	0.605	-0.46	-0.04	-0.349	-0.39	-0.404	-0.43	-0.674	-1.306	-1.282	-1.124	-0.928	-1.617		0	0.051	0.38364		-0.404	-0.4494	0.128929		-1.282	-1.2514	0.254165		At2g22670	auxin-responsive protein / indoleacetic acid-induced protein 8 (IAA8) identical to SP|Q38826 Auxin-responsive protein IAA8 (Indoleacetic acid-induced protein 8) {Arabidopsis thaliana}
A017502_01	-5.21456	-0.7058	0.135352	0.614069	0		A017502_01	At5g47100	0.114	-0.221	0.032	-0.506	0	-0.503	-0.627	-0.453	-0.198	-0.383	-1.259	-1.398	-1.075	-0.954	-1.007		0	-0.1162	0.250691		-0.453	-0.4328	0.158635		-1.075	-1.1386	0.18522		At5g47100	calcineurin B-like protein 9 (CBL9) identical to calcineurin B-like protein 9 (GI:5866279) and calcium-binding protein AtCBL9 (GI:16151825) [Arabidopsis thaliana]; similar to calcineurin B-like protein 1 (GI:3309082) [Arabidopsis thaliana]
A005177_01	-5.19387	-1.5484	0.298121	0.324571	0		A005177_01	At3g15540	0.134	0	0.258	-0.048	-0.12	0.196	-0.434	0.424	1.071	0.754	-1.262	-1.422	-0.927	-0.982	-1.138		0	0.0448	0.150987		0.424	0.4022	0.572992		-1.138	-1.1462	0.202826		At3g15540	auxin-responsive protein / indoleacetic acid-induced protein 19 (IAA19) identical to SP|O24409 Auxin-responsive protein IAA19 (Indoleacetic acid-induced protein 19) {Arabidopsis thaliana}
A017969_01	-5.17951	-1.86	0.359107	0.253005	0		A017969_01	At5g54490	-0.669	0.038	0	-0.463	0.186	0.939	1.28	2.374	1.585	2.591	-0.062	-0.366	0.257	-0.162	-0.198		0	-0.1816	0.365061		1.585	1.7538	0.707536		-0.162	-0.1062	0.230708		At5g54490	calcium-binding EF-hand protein, putative similar to EF-hand Ca2+-binding protein CCD1 [Triticum aestivum] GI:9255753; contains INTERPRO:IPR002048 calcium-binding EF-hand domain
A006063_01	-5.16706	-0.895	0.173213	0.541307	0		A006063_01	At2g38530	0.21	0	-0.607	0.04	-0.28	0.472	0.015	0.285	0.515	0.339	-0.154	-0.708	-0.8	-0.471	-0.716		0	-0.1274	0.3207		0.339	0.3252	0.197234		-0.708	-0.5698	0.262734		At2g38530	nonspecific lipid transfer protein 2 (LTP2) identical to nonspecific lipid-transfer protein 2 from Arabidopsis thaliana [SP|Q9S7I3]; contains Pfam protease inhibitor/seed storage/LTP family domain PF00234
A017117_01	-5.12125	-1.0626	0.207489	0.470544	0		A017117_01	At5g51890	0.938	0.358	-0.415	0	-0.212	-0.362	-0.592	0.303	0.053	-0.303	-1.306	-1.289	-0.955	-1.18	-1.484		0	0.1338	0.532838		-0.303	-0.1802	0.355519		-1.289	-1.2428	0.194344		At5g51890	peroxidase-related similar to peroxidase [Spinacia oleracea] gi|2956707|emb|CAA76376
A020872_01	-5.11636	-0.514	0.100462	0.699735	0		A020872_01	At4g17050	0.007	-0.095	0.202	-0.13	0	0.111	0.084	-0.18	-0.12	-0.025	-0.548	-0.381	-0.65	-0.625	-0.496		0	-0.0032	0.129158		-0.025	-0.026	0.125919		-0.548	-0.54	0.107942		At4g17050	expressed protein
A015203_01	-5.08922	-0.6036	0.118604	0.655905	0		A015203_01	At4g16500	0.074	0	-0.088	-0.031	0.204	0.796	0.994	0.96	0.944	1.27	0.437	0.347	0.564	0.283	0.315		0	0.0318	0.112629		0.96	0.9928	0.172503		0.347	0.3892	0.113363		At4g16500	cysteine protease inhibitor family protein / cystatin family protein similar to SP|Q06445 Cysteine proteinase inhibitor (Cystatin) {Vigna unguiculata}; contains Pfam profile PF00031: Cystatin domain
A010112_01	-5.06784	-1.454	0.286907	0.354033	0		A010112_01	At3g29000	-0.153	0.321	-0.067	0	0.672	1.405	1.273	2.379	2	2.276	0.675	0.421	0.725	0.056	0.186		0	0.1546	0.340227		2	1.8666	0.503337		0.421	0.4126	0.293696		At3g29000	calcium-binding EF hand family protein similar to calmodulin-like MSS3 GI:9965747 from [Arabidopsis thaliana]; contains INTERPRO:IPR002048 calcium-binding EF-hand domain
A015938_01	-5.03614	-1.5896	0.315639	0.335355	0		A015938_01	At5g22500	0.716	0.609	-0.109	0	-0.068	0.942	0.456	0.465	1.111	0.052	-1.029	-0.637	-1.078	-0.455	-1.723		0	0.2296	0.398893		0.465	0.6052	0.423443		-1.029	-0.9844	0.489191		At5g22500	acyl CoA reductase, putative / male-sterility protein, putative similar to acyl CoA reductase [Simmondsia chinensis] GI:5020215; contains Pfam profile PF03015: Male sterility protein; identical to cDNA male sterility 2-like protein GI:1491614
A010689_01	-5.02591	-0.44036	0.0876179	0.73647	0		A010689_01	At3g49670	0.003	-0.295	0	0.334	-0.028	-0.487	-0.744	-0.561	-0.705	-0.593	-0.981	-1.133	-1.149		-1.074		0	0.0028	0.223235		-0.593	-0.618	0.105451		-1.103	-1.08425	0.0760148		At3g49670	leucine-rich repeat transmembrane protein kinase, putative CLAVATA1 receptor kinase, Arabidopsis thaliana, EMBL:ATU96879
At30008354	-5.02022	-0.916	0.182462	0.533402	0		At30008354	At2g15050	-0.03	0.007	0	0.036	-0.219	-0.512	-0.339	-0.152	-0.021	-0.019	-1.215	-1.278	-0.999	-0.712	-1.419		0	-0.0412	0.102126		-0.152	-0.2086	0.214127		-1.215	-1.1246	0.275857		At2g15050	lipid transfer protein, putative similar to SP|Q42641 nonspecific lipid-transfer protein A precursor (LTP A) (Wax-associated protein 9A) {Brassica oleracea}; contains Pfam Protease inhibitor/seed storage/LTP family domain PF00234
A005338_01	-5.0131	-0.7266	0.14494	0.601644	0		A005338_01	At5g19530	0	-0.103	0.012	-0.152	0.15	-0.531	-0.901	-0.302	-0.589	-0.491	-1.457	-1.44	-1.232	-1.113	-1.205		0	-0.0186	0.116862		-0.531	-0.5628	0.217514		-1.232	-1.2894	0.151909		At5g19530	spermine/spermidine synthase family protein similar to SP|P09158 Spermidine synthase (EC 2.5.1.16) (Putrescine aminopropyltransferase) {Escherichia coli}; contains Pfam profile PF01564: Spermine/spermidine synthase
At30022957	-5.00476	-0.9094	0.181707	0.53031	0		At30022957	At5g07000	0	-0.465	-0.617	0.003	1.058	-1.017	-1.419	-0.802	-1.251	-1.389	-2.123	-1.9	-2.451	-2.06	-1.891		0	-0.0042	0.655019		-1.251	-1.1756	0.262297		-2.06	-2.085	0.227973		At5g07000	sulfotransferase family protein similar to steroid sulfotransferase 3 [Brassica napus] GI:3420008, steroid sulfotransferase 1 [Brassica napus] GI:3420004; contains Pfam profile PF00685: Sulfotransferase domain
A019884_01	-4.97408	-0.5972	0.120062	0.664686	0		A019884_01	At2g12400	0.009	-0.448	0.162	0	-0.108	0.053	-0.142	-0.098	-0.042	-0.143	-0.512	-0.998	-0.675	-0.553	-0.62		0	-0.077	0.228609		-0.098	-0.0744	0.0823304		-0.62	-0.6716	0.19284		At2g12400	expressed protein
A000029_01	-4.96914	-0.8696	0.175	0.541769	0		A000029_01	At1g78580	0.166	-0.051	0.084	0	-0.317	0.129	-0.401	-0.516	-0.404	-0.586	-1.371	-1.193	-1.297	-1.332	-0.933		0	-0.0236	0.183655		-0.404	-0.3556	0.281981		-1.297	-1.2252	0.176236		At1g78580	alpha, alpha-trehalose-phosphate synthase, UDP-forming, putative / trehalose-6-phosphate synthase, putative / UDP-glucose-glucosephosphate glucosyltransferase, putative similar to trehalose-6-phosphate synthase SL-TPS/P [Selaginella lepidophylla] GI:41003
A019702_01	-4.95992	-1.3446	0.271093	0.389638	0		A019702_01	At5g44130	0.258	-0.617	-0.06	0	0.01	0.189	0.452	0.983	1.199	0.483	-0.588	-1.237	-0.29	-0.783	-0.519		0	-0.0818	0.32307		0.483	0.6612	0.415715		-0.588	-0.6834	0.35612		At5g44130	fasciclin-like arabinogalactan-protein, putative similar to gi_13377784_gb_AAK20861
A009962_01	-4.94678	-1.8926	0.382592	0.274101	0		A009962_01	At3g09870	-0.61	0	0.116	0.614	-0.129	1.003	1.162	2.092	1.468	2.119	0.083	-0.965	0.404	-0.225	-0.916		0	-0.0018	0.441355		1.468	1.5688	0.517744		-0.225	-0.3238	0.605553		At3g09870	auxin-responsive family protein similar to auxin-induced proteins (SP:P33083), (SP:P33082) [Glycine max] and indole-3-acetic acid induced protein ARG7 (SP:P32295) from soybean [Vigna radiata]
At30011869	-4.94422	-1.2738	0.257634	0.40683	0		At30011869	At2g46330	-0.141	0.04	0	-0.188	0.359	0.511	0.065	0.848	0.948	1.155	-0.556	-0.896	-0.451	-0.786	-0.153		0	0.014	0.214899		0.848	0.7054	0.426976		-0.556	-0.5684	0.292047		At2g46330	arabinogalactan-protein (AGP16) identical to gi|10880509|gb|AAG24284
At30012781	-4.92203	-1.018	0.206825	0.501628	0		At30012781	At3g06770	0.438	0	0.466	-0.187	-0.002	-0.023	-0.02	0.102	-0.245	0.314	-0.996	-1.282	-0.83	-0.499	-1.355		0	0.143	0.292288		-0.02	0.0256	0.204131		-0.996	-0.9924	0.348273		At3g06770	glycoside hydrolase family 28 protein / polygalacturonase (pectinase) family protein weak similarity to polygalacturonase [Persea americana] GI:166951; contains PF00295: Glycosyl hydrolases family 28 (polygalacturonases)
A009066_01	-4.90556	-1.316	0.268267	0.391963	0		A009066_01	At3g48090	0.202	0	0.934	-0.485	-0.223	0.683	0.427	1.04	1.467	1.44	-0.396	-0.14	-0.069	-0.15	-0.768		0	0.0856	0.538859		1.04	1.0114	0.458655		-0.15	-0.3046	0.287052		At3g48090	disease resistance protein (EDS1) identical to disease resistance protein/lipase homolog EDS1 GI:4454567; contains Pfam profile PF01764: Lipase
At30003989	-4.8993	-0.5546	0.1132	0.677574	0		At30003989	At1g47290	0	0.046	0.664	-0.271	-0.199	0.233	-0.164	-0.007	0.007	0.257	-0.546	-0.52	-0.481	-0.356	-0.544		0	0.048	0.368963		0.007	0.0652	0.177536		-0.52	-0.4894	0.0790367		At1g47290	3-beta hydroxysteroid dehydrogenase/isomerase family protein contains Pfam profile PF01073 3-beta hydroxysteroid dehydrogenase/isomerase domain; similar to NAD(P)-dependent steroid dehydrogenase from Homo sapiens [SP|Q15738], Mus musculus [SP|Q9R1J0]
A201019_01	-4.87464	-1.7804	0.365237	0.292452	0		A201019_01	At1g72920	0	-0.057	0.553	-0.739	0.251	0.528	0.511	1.385	1.145	1.737	-0.796	-1.302	0.154	-0.751	-0.901		0	0.0016	0.479105		1.145	1.0612	0.537493		-0.796	-0.7192	0.534344		At1g72920	disease resistance protein (TIR-NBS class), putative domain signature TIR-NBS exists, suggestive of a disease resistance protein.
At30005012	-4.8566	-0.71972	0.148194	0.601029	0		At30005012	At1g56720	0	-0.446	0.901	-0.101	0.073	-0.59	-0.628	-0.858	-1.162	-0.551			-1.562	-1.455	-1.591		0	0.0854	0.497439		-0.628	-0.7578	0.255533		-1.562	-1.536	0.071631		At1g56720	protein kinase family protein contains protein kinase domain, Pfam:PF00069
At30027099	-4.84813	-2.075	0.428	0.220657	0		At30027099	At5g51190	-0.131	0	0.466	-0.295	0.753	0.76	0.832	2.002	1.748	2.546	-0.241	-1.229	0.007	-0.523	-0.501		0	0.1586	0.436629		1.748	1.5776	0.769958		-0.501	-0.4974	0.462619		At5g51190	AP2 domain-containing transcription factor, putative contains similarity to ethylene responsive element binding factor
At30018170	-4.83627	-0.7544	0.155988	0.593503	0		At30018170	At4g02550	0.272	-0.018	0.283	-0.759	0	1.114	1.317	1.425	1.652	1.412	0.71	0.797	0.78	0.586	0.275		0	-0.0444	0.424447		1.412	1.384	0.194729		0.71	0.6296	0.214912		At4g02550	expressed protein
A013863_01	-4.82053	-0.5716	0.118576	0.673337	0		A013863_01	At4g20760	0.132	-0.173	0.151	-0.092	0	-0.598	-0.341	-0.412	-0.373	-0.649	-1.052	-1.269	-0.922	-1.099	-0.889		0	0.0036	0.140137		-0.412	-0.4746	0.139403		-1.052	-1.0462	0.15215		At4g20760	short-chain dehydrogenase/reductase (SDR) family protein contains Pfam profile: PF00106 short chain dehydrogenase
A006851_01	-4.8158	-1.244	0.258316	0.412875	0		A006851_01	At2g26530	0	-0.082	0.31	-0.3	0.19	0.536	0.422	1.118	1.49	1.011	-0.161	-0.407	0.001	-0.34	-0.736		0	0.0236	0.23777		1.011	0.9154	0.438104		-0.34	-0.3286	0.277929		At2g26530	expressed protein
A003645_01	-4.79897	-1.0368	0.216046	0.488364	0		A003645_01	At1g20823	0.055	-0.463	-1.099	0	0.466	0.047	-0.088	0.656	0.326	0.327	-0.54	-1.043	-0.51	-1.189	-0.634		0	-0.2082	0.596996		0.326	0.2536	0.288066		-0.634	-0.7832	0.311534		At1g20823	zinc finger (C3HC4-type RING finger) family protein contains Pfam domain, PF00097: Zinc finger, C3HC4 type (RING finger)
At30007768	-4.79659	-0.639	0.13322	0.639993	0		At30007768	At2g03710	0	0.36	0.664	-0.113	-0.07	-0.193	-0.107	-0.607	-0.257	-0.184	-1.073	-0.953	-0.712	-0.963	-0.842		0	0.1682	0.334181		-0.193	-0.2696	0.195979		-0.953	-0.9086	0.136972		At2g03710	MADS-box protein (AGL3)
A008488_01	-4.78596	-0.641	0.133934	0.639986	0		A008488_01	At2g28410	-0.125	-0.056	0.185	0	1.386	-0.467	-0.304	-0.344	-0.336	0.022	-1.008	-0.95	-1.133	-0.767	-0.776		0	0.278	0.629992		-0.336	-0.2858	0.182902		-0.95	-0.9268	0.156466		At2g28410	expressed protein
A024273_01	-4.77476	-1.0436	0.218566	0.490218	0		A024273_01	At1g04240	0	-0.269	0.096	-0.498	0.055	-0.156	0.026	0.509	0.176	0.207	-0.693	-1.461	-0.681	-0.615	-1.006		0	-0.1232	0.253335		0.176	0.1524	0.24586		-0.693	-0.8912	0.352706		At1g04240	auxin-responsive protein / indoleacetic acid-induced protein 3 (IAA3) identical to SP|Q38822 Auxin-responsive protein IAA3 (Indoleacetic acid-induced protein 3) {Arabidopsis thaliana}; EST gb|T04296 comes from this gene
A020695_01	-4.75983	-1.157	0.243076	0.437165	0		A020695_01	At4g27280	-0.136	0	-0.581	0.578	0.973	0.8	0.705	1.295	1.301	1.758	0.276	-0.147	-0.009	-0.258	0.212		0	0.1668	0.611915		1.295	1.1718	0.427679		-0.009	0.0148	0.228188		At4g27280	calcium-binding EF hand family protein similar to EF-hand Ca2+-binding protein CCD1 [Triticum aestivum] GI:9255753; contains INTERPRO:IPR002048 calcium-binding EF-hand domain
A018867_01	-4.7472	-0.6208	0.130772	0.651367	0		A018867_01	At5g56600	0.166	0	0.305	-0.195	-0.178	-0.233	-0.388	-0.157	-0.163	0.027	-0.799	-1.104	-0.648	-0.687	-0.78		0	0.0196	0.217008		-0.163	-0.1828	0.14975		-0.78	-0.8036	0.179322		At5g56600	profilin 5 (PRO5) (PRF3) identical to SP|Q9FE63 Profilin 5 {Arabidopsis thaliana}
A011536_01	-4.73977	-0.49236	0.103879	0.709526	0		A011536_01	At3g49810	0.268	0	-0.324	-0.066	0.502	-0.137	-0.09	-0.324	-0.302	0.007	-0.713		-0.563	-0.734	-0.755		0	0.076	0.317915		-0.137	-0.1692	0.141381		-0.723	-0.69125	0.0872024		At3g49810	U-box domain-containing protein contains Pfam profile PF04564: U-box domain
A015156_01	-4.72195	-1.54668	0.327551	0.340053	0		A015156_01	At4g20780		-0.18	0.175	-0.175	0.292	0.398	0.909	1.13	1.622	1.579	-0.407	-0.816		-0.774	-0.388		0	0.028	0.242059		1.13	1.1276	0.507026		-0.591	-0.59625	0.230267		At4g20780	calcium-binding protein, putative similar to SP|Q09011 Calcium-binding protein CAST {Solanum tuberosum}; contains INTERPRO:IPR002048 calcium-binding EF-hand domain
A000381_01	-4.69714	-1.0584	0.225329	0.495184	0		A000381_01	At1g01600	-0.286	0	0.03	0.243	-0.241	0.195	0.047	-0.172	-0.024	0.019	-0.731	-1.375		-0.551	-1.564		0	-0.0508	0.216173		0.019	0.013	0.132202		-1.053	-1.05525	0.490059		At1g01600	cytochrome P450, putative similar to cytochrome P450 GI:10442763 from [Triticum aestivum]
A016836_01	-4.69144	-1.0214	0.217716	0.481426	0		A016836_01	At5g49630	0	-0.082	0.075	0.105	-0.475	0.276	-0.424	-0.176	0.52	0.345	-1.144	-0.683	-0.859	-0.893	-0.987		0	-0.0754	0.234826		0.276	0.1082	0.393007		-0.893	-0.9132	0.169597		At5g49630	amino acid permease 6 (AAP6) identical to amino acid permease 6 (AAP6) [Arabidopsis thaliana] GI:1769887
A008286_01	-4.69143	-0.6456	0.137613	0.637293	0		A008286_01	At2g39900	-0.26	0	0.106	-0.401	0.106	0.203	0.303	-0.156	0.01	0.292	-0.571	-0.655			-0.641		0	-0.0898	0.22943		0.203	0.1304	0.198556		-0.641	-0.622333	0.0450037		At2g39900	LIM domain-containing protein similar to pollen specific LIM domain protein 1b [Nicotiana tabacum] GI:6467905, PGPS/D1 [Petunia x hybrida] GI:4105772; contains Pfam profile PF00412: LIM domain
A001006_01	-4.67674	-0.4824	0.103149	0.714025	0		A001006_01	At1g75310	0.124	-0.088	0.331	-0.138	0	0.463	0.501	0.299	0.453	0.704	-0.098	-0.025	0.069	-0.061	0.123		0	0.0458	0.187907		0.463	0.484	0.145186		-0.025	0.0016	0.0919609		At1g75310	DNAJ heat shock N-terminal domain-containing protein low similarity to SP|Q27974 Auxilin {Bos taurus}; contains Pfam profile PF00226: DnaJ domain
At30025537	-4.64566	-1.1786	0.253699	0.448879	0		At30025537	At5g37300	-0.356	0.47	0.702	0	-0.164	-2.14	-2.215	-1.745	-1.894	-2.522	-3.686	-3.066	-3.302	-2.708	-3.647		0	0.1304	0.442243		-2.14	-2.1032	0.300549		-3.302	-3.2818	0.410175		At5g37300	expressed protein
A003710_01	-4.6437	-0.7658	0.164912	0.579861	0		A003710_01	At1g69840	-0.035	-0.197	0.165	0	0.228	0.773	0.605	0.978	1.211	1.303	0.236	0.149	0.299	0.058	0.299		0	0.0322	0.168863		0.978	0.974	0.291971		0.236	0.2082	0.104075		At1g69840	band 7 family protein strong similarity to hypersensitive-induced response protein [Zea mays] GI:7716466; contains Pfam profile PF01145: SPFH domain / Band 7 family
A200114_01	-4.63869	-1.17668	0.253666	0.427998	0		A200114_01	At4g29740	0.264	0	-0.101	-0.123	0.635	0.112	0.253	0.699	1.188	0.17		-0.85	-0.534	-0.991			0	0.135	0.319032		0.253	0.4844	0.45612		-0.85	-0.791667	0.234018		At4g29740	FAD-binding domain-containing protein / cytokinin oxidase family protein similar to cytokinin oxidase, Zea mays [gi:3882018] [gi:3441978]
A011116_01	-4.6303	-1.1608	0.250696	0.442304	0		A011116_01	At3g29030	0	-0.201	-0.452	0.483	0.176	-0.221	0.247	-0.004	-0.006	-0.805	-1.048	-1.448	-1.192	-1.112	-1.793		0	0.0012	0.356708		-0.006	-0.1578	0.397939		-1.192	-1.3186	0.305669		At3g29030	expansin, putative (EXP5) identical to expansin At-EXP5 GB:AAB38071 from [Arabidopsis thaliana]; alpha-expansin gene family, PMID:11641069
At30024094	-4.62988	-0.7998	0.172747	0.575828	0		At30024094	At5g18030	-0.261	0.21	0.298	-0.165	0	-0.883	-0.751	-0.5	-1.063	-0.649	-1.716	-1.477	-1.323	-1.406	-1.923		0	0.0164	0.238173		-0.751	-0.7692	0.215938		-1.477	-1.569	0.246208		At5g18030	auxin-responsive protein, putative similar to auxin-inducible SAUR (Small Auxin Up RNAs) (GI:3043536) [Raphanus sativus]
A009349_01	-4.62272	-1.1184	0.241935	0.453769	0		A009349_01	At3g25780	0.271	0	-0.479	0.312	-0.044	1.747	1.454	1.635	2.476	1.876	1.156	0.509	0.844	0.622	0.465		0	0.012	0.316797		1.747	1.8376	0.389048		0.622	0.7192	0.284877		At3g25780	allene oxide cyclase, putative / early-responsive to dehydration protein, putative / ERD protein, putative similar to allene oxide cyclase GI:8977961 from [Lycopersicon esculentum]; similar to early-responsive to dehydration (ERD12) protein [GI:15320414];
At30016946	-4.61748	-0.58588	0.126883	0.671478	0		At30016946	At3g55310	0.275	0	-0.267	0.102	-0.492	-0.318	-0.354	-0.435	-0.391	-0.233	-0.581		-1.113	-0.98	-1.074		0	-0.0764	0.304219		-0.354	-0.3462	0.0767509		-1.027	-0.937	0.24381		At3g55310	short-chain dehydrogenase/reductase (SDR) family protein contains similarity to 3-oxoacyl-[acyl-carrier protein] reductase SP:P51831 from [Bacillus subtilis]
A002862_01	-4.61487	-0.37936	0.0822039	0.767602	0		A002862_01	At1g09390	0.007	-0.088	-0.629	0	0.429	-0.012	0.118	-0.129	-0.037		-0.323	-0.364	-0.29	-0.414	-0.439		0	-0.0562	0.378049		-0.024	-0.015	0.101944		-0.364	-0.366	0.0617697		At1g09390	GDSL-motif lipase/hydrolase family protein Similar to early nodulin ENOD8 [Medicago sativa] GI:304037, lanatoside 15'-O-acetylesterase [Digitalis lanata] GI:3688284, elicitor-induced glycoprotein iEP4 [Daucus carota] GI:1911765; contains InterPro Entry IP
A015872_01	-4.59991	-1.8964	0.412269	0.24824	0		A015872_01	At5g52740	0.345	-0.329	0.329	-0.65		1.602	0.725	1.809	2.404	2.723	-0.577	0.471	0.053	0.017	-0.183		0	-0.07625	0.494891		1.809	1.8526	0.774245		0.017	-0.0438	0.381368		At5g52740	heavy-metal-associated domain-containing protein contains Pfam profile PF00403: Heavy-metal-associated domain
At30012420	-4.59465	-0.8066	0.175552	0.575831	0		At30012420	At3g03840	0	0.355	0.748	-0.691	-0.084	-0.568	-0.357	-0.281	-0.758	-0.595	-1.33	-1.518	-0.998	-1.1	-1.646		0	0.0656	0.535852		-0.568	-0.5118	0.192306		-1.33	-1.3184	0.272787		At3g03840	auxin-responsive protein, putative similar to auxin-inducible SAUR (Small Auxin Up RNAs) (GI:3043536) [Raphanus sativus]
A007154_01	-4.59281	-1.0892	0.237153	0.465735	0		A007154_01	At2g04570	0.13	0.053	-0.14	0	-0.017	0.213	-0.384	-0.501	-0.387	-0.789	-1.012	-1.303	-1.746	-1.621	-1.612		0	0.0052	0.0993262		-0.387	-0.3696	0.365067		-1.612	-1.4588	0.298399		At2g04570	GDSL-motif lipase/hydrolase family protein similar to family II lipase EXL3 (GI:15054386), EXL1 (GI:15054382), EXL2 (GI:15054384) [Arabidopsis thaliana]; contains Pfam profile PF00657: Lipase/Acylhydrolase with GDSL-like motif
A001156_01	-4.58687	-1.9782	0.431274	0.226189	0		A001156_01	At1g06830	1.567	-0.903	0.612	0	-1.034	0.759	0.879	1.2	2.26	2.599	-0.86	-0.743	-0.116	-0.344	-0.131		0	0.0484	1.08431		1.2	1.5394	0.837013		-0.344	-0.4388	0.345642		At1g06830	glutaredoxin family protein contains INTERPRO Domain IPR002109, Glutaredoxin (thioltransferase)
A019736_01	-4.58674	-1.3198	0.287743	0.388666	0		A019736_01	At5g47230	-0.182	0.152	0	-0.43	0.772	0.524	0.429	1.543	1.348	1.222	-0.245	-0.718	0.088	-0.228	-0.43		0	0.0624	0.452118		1.222	1.0132	0.504228		-0.245	-0.3066	0.295871		At5g47230	ethylene-responsive element-binding factor 5 (ERF5) identical to SP|O80341 Ethylene responsive element binding factor 5 (AtERF5) [Arabidopsis thaliana]
A001907_01	-4.58219	-0.8032	0.175287	0.569464	0		A001907_01	At1g51170	-0.065	0.171	-0.389	0	0.09	-0.222	-0.583	-0.083	-0.182	0.164	-1.206	-0.698	-1.025	-1.094	-0.899		0	-0.0386	0.215312		-0.182	-0.1812	0.270146		-1.025	-0.9844	0.194991		At1g51170	protein kinase family protein
A020187_01	-4.57227	-1.1736	0.256678	0.435212	0		A020187_01	At3g62020	0.377	0.002	0	-0.526	-0.433	-0.164	-0.922	-0.15	0.253	-0.047	-1.66	-1.656	-1.21	-1.029	-1.343		0	-0.116	0.367089		-0.15	-0.206	0.434027		-1.343	-1.3796	0.277509		At3g62020	germin-like protein (GLP10) identical to germin-like protein subfamily 2 member 4 [SP|Q9M263]
At30026041	-4.57227	-0.9272	0.202788	0.516159	0		At30026041	At5g42020	0.302	-0.431	0.535	0	-0.585	1.043	0.395	0.551	0.915	1.267	-0.213	0.166	-0.214	-0.012	-0.192		0	-0.0358	0.47408		0.915	0.8342	0.357261		-0.192	-0.093	0.167693		At5g42020	luminal binding protein 2 (BiP-2) (BP2) similar to SWISS-PROT: Q39043; GI:1303695; luminal binding protein (BiP) [Arabidopsis thaliana]
A005145_01	-4.5647	-0.4214	0.0923172	0.745352	0		A005145_01	At1g77490	0	-0.168	-0.365	0.15	0.148	-0.71	-0.75	-0.597	-0.738	-0.456	-1.162	-1.079	-1.015	-1.132	-0.97		0	-0.047	0.220685		-0.71	-0.6502	0.124287		-1.079	-1.0716	0.0796888		At1g77490	L-ascorbate peroxidase, thylakoid-bound (tAPX) identical to thylakoid-bound ascorbate peroxidase GB:CAA67426 [Arabidopsis thaliana]
A017688_01	-4.55976	-0.4972	0.109041	0.709756	0		A017688_01	At5g57700	0.263	-0.055	-0.401	0	1.777	-0.168	-0.194	-0.319	-0.436	-0.336	-0.73	-0.662	-1.036	-0.702	-0.809		0	0.3168	0.84984		-0.319	-0.2906	0.109967		-0.73	-0.7878	0.148813		At5g57700	BNR/Asp-box repeat family protein contains Pfam PF02012: BNR/Asp-box repeat
A024255_01	-4.5544	-0.567	0.124495	0.674467	0		A024255_01	At2g16280	0	-0.288	0.339	-0.163	0.182	-0.184	-0.075	0.043	-0.033	0.245	-0.574	-0.822	-0.46	-0.456	-0.527		0	0.014	0.253268		-0.033	-0.0008	0.160032		-0.527	-0.5678	0.150367		At2g16280	very-long-chain fatty acid condensing enzyme, putative similar to fatty acid condensing enzyme CUT1 GI:5001734 from [Arabidopsis thaliana]
A002959_01	-4.54771	-1.233	0.271126	0.429145	0		A002959_01	At1g72940	0.19	-0.35	0.282	-0.73	0	-0.053	0.162	0.842	0.493	0.702	-0.902	-1.066	-0.093	-0.956	-1.002		0	-0.1216	0.41746		0.493	0.4292	0.371755		-0.956	-0.8038	0.401895		At1g72940	disease resistance protein (TIR-NBS class), putative domain signature TIR-NBS exists, suggestive of a disease resistance protein.
A008613_01	-4.5378	-0.52948	0.116682	0.69603	0		A008613_01	At2g33570	0.316	0	-0.189	0.09	-0.048	-0.072	-0.178	0.052	-0.171		-0.636	-0.676	-0.83	-0.633			0	0.0338	0.187262		-0.122	-0.09225	0.107661		-0.656	-0.69375	0.0929243		At2g33570	expressed protein
At30021394	-4.53523	-0.5118	0.11285	0.700669	0		At30021394	At4g32590	0	-0.083	0.213	-0.196	0.148	-0.503	-0.386	-0.25	-0.262	-0.118	-0.902	-0.957	-0.626	-0.789	-0.804		0	0.0164	0.166758		-0.262	-0.3038	0.146288		-0.804	-0.8156	0.126737		At4g32590	ferredoxin-related contains Pfam profile: PF00111 2Fe-2S iron-sulfur cluster binding domain
A200024_01	-4.53206	-1.27124	0.280499	0.41369	0		A200024_01	At1g58280	0.183	0	0.481	-0.177	-0.532	-1.374	-1.683	-1.363	-0.804	-0.728	-2.781	-2.689	-1.973		-2.771		0	-0.009	0.380394		-1.363	-1.1904	0.409046		-2.73	-2.5535	0.389188		At1g58280	expressed protein
A021074_01	-4.51768	-0.918	0.203201	0.537178	0		A021074_01	At1g03870	0.256	-0.448	-0.447	0	0.438	0.403	0.5	0.747	0.463	0.815	-0.264	-0.943	-0.244	-0.146	-0.065		0	-0.0402	0.403055		0.5	0.5856	0.183286		-0.244	-0.3324	0.350561		At1g03870	fasciclin-like arabinogalactan-protein (FLA9) identical to gi_13377784_gb_AAK20861
A000059_01	-4.51125	-0.7582	0.168069	0.593849	0		A000059_01	At1g12110	0.328	0	-0.031	0.461	-0.02	-0.181	-0.103	0.292	0.174	0.007	-0.916	-1.049	-0.47	-0.54	-0.627		0	0.1476	0.230509		0.007	0.0378	0.194817		-0.627	-0.7204	0.250103		At1g12110	nitrate/chlorate transporter (NRT1.1) (CHL1) identical to nitrate/chlorate transporter SP:Q05085 from [Arabidopsis thaliana]; contains Pfam profile: PF00854 POT family
A010137_01	-4.45102	-0.70436	0.158247	0.607629	0		A010137_01	At3g05890	-0.063	-0.105	0	0.228	0.46	-0.363	-0.823	-0.756	-0.721	-0.236	-1.244	-1.369	-1.268	-1.448			0	0.104	0.236906		-0.721	-0.5798	0.26236		-1.318	-1.33225	0.0942775		At3g05890	hydrophobic protein (RCI2B) / low temperature and salt responsive protein (LTI6B) identical to SP|Q9ZNS6 Hydrophobic protein RCI2B (Low temperature and salt responsive protein LTI6B) {Arabidopsis thaliana}
A003878_01	-4.4378	-0.81044	0.182622	0.566578	0		A003878_01	At1g52830	0.038	-0.074	0	0.334	-0.056	-0.221	-0.42	0.206	0.238	-0.04	-0.876	-1.061	-0.563	-1.041			0	0.0484	0.165755		-0.04	-0.0474	0.280485		-0.959	-0.88525	0.230273		At1g52830	auxin-responsive protein / indoleacetic acid-induced protein 6 (IAA6) nearly identical to SP|Q38824 Auxin-responsive protein IAA6 (Indoleacetic acid-induced protein 6) {Arabidopsis thaliana}
A002062_01	-4.43557	-0.8382	0.188972	0.561553	0		A002062_01	At1g69830	0.12	-0.04	0.894	0	-0.321	0.239	0.198	0.24	0.068	0.685	-0.693	-0.682	-0.292	-0.226	-0.868		0	0.1306	0.456343		0.239	0.286	0.233877		-0.682	-0.5522	0.278618		At1g69830	alpha-amylase, putative / 1,4-alpha-D-glucan glucanohydrolase, putative similar to SP|P17859 Alpha-amylase precursor (EC 3.2.1.1) (1,4-alpha-D-glucan glucanohydrolase) {Vigna mungo}, alpha-amylase [Malus x domestica] GI:7532799; contains Pfam profile PF00
A016227_01	-4.42739	-1.123	0.253648	0.45481	0		A016227_01	At5g48540	0	-0.139	0.067	-0.33	0.034	0.295	0.218	0.585	1.196	0.72	-0.755	-0.496	-0.033	-0.442	-0.875		0	-0.0736	0.163387		0.585	0.6028	0.390112		-0.496	-0.5202	0.32599		At5g48540	33 kDa secretory protein-related contains Pfam PF01657: Domain of unknown function, duplicated in 33 KDa secretory proteins
A024407_01	-4.41756	-1.6286	0.368665	0.307135	0		A024407_01	At2g23170	0.201	0	0.464	-0.025	-1.071	1.239	-0.005	1.127	1.389	1.789	-1.173	-0.446	-0.358	-0.345	-0.282		0	-0.0862	0.584425		1.239	1.1078	0.670636		-0.358	-0.5208	0.369254		At2g23170	auxin-responsive GH3 family protein similar to auxin-responsive GH3 product [Glycine max] GI:18591; contains Pfam profile PF03321: GH3 auxin-responsive promoter
A019893_01	-4.40836	-0.7976	0.180929	0.569124	0		A019893_01	At1g64780	0.054	0	-0.144	0.717	-0.606	-1.051	-1.414	-0.618	-0.902	-1.15	-1.752	-1.835	-1.648	-1.764	-2.124		0	0.0042	0.475628		-1.051	-1.027	0.295119		-1.764	-1.8246	0.180194		At1g64780	ammonium transporter 1, member 2 (AMT1.2) nearly identical to SP|Q9ZPJ8 Ammonium transporter 1, member 2 (AtAMT1;2) {Arabidopsis thaliana}
A202617_01	-4.40033	-0.354	0.0804486	0.781481	0		A202617_01	At5g18460	-0.234	-0.103	0.26	0.012	0	-0.82	-0.676	-0.584	-0.795	-0.801	-1.149	-1.026	-1.115	-1.012	-1.144		0	-0.013	0.181841		-0.795	-0.7352	0.101812		-1.115	-1.0892	0.0655721		At5g18460	expressed protein predicted proteins, Arabidopsis thaliana Pfam profile PF03080: Arabidopsis proteins of unknown function
A001367_01	-4.40029	-0.83412	0.18956	0.559172	0		A001367_01	At1g49730	0.018	-0.594	0	-0.322	0.058	-0.472	-0.551	-0.281	-0.509	0.103	-1.144	-1.509		-1.305	-0.856		0	-0.168	0.282439		-0.472	-0.342	0.269358		-1.225	-1.2035	0.275638		At1g49730	protein kinase family protein contains Pfam PF00069: Protein kinase domain; similar to AtPK2324 (GI:1785621) [Arabidopsis thaliana]; similar to receptor-like protein kinase (GI:1644291) [Catharanthus roseus]; similar to somatic embryogenesis receptor-like
A012776_01	-4.38909	-0.7044	0.160489	0.609217	0		A012776_01	At3g48610	0.18	-0.04	0.584	0	-0.502	0.037	-0.153	-0.239	-0.315	0.311	-0.942	-0.581	-0.739	-0.67	-0.949		0	0.0444	0.392811		-0.153	-0.0718	0.251032		-0.739	-0.7762	0.164404		At3g48610	phosphoesterase family protein low similarity to SP|P95246 Phospholipase C 2 precursor (EC 3.1.4.3) {Mycobacterium tuberculosis}; contains Pfam profile PF04185: Phosphoesterase family
At30006582	-4.38773	-2.0174	0.459783	0.245929	0		At30006582	At1g72910	-0.131	0	0.638	-0.813	0.302	0.188	0.093	1.332	1.595	1.343	-1.068	-1.601	-0.166	-0.858	-1.843		0	-0.0008	0.542304		1.332	0.9102	0.711261		-1.068	-1.1072	0.658547		At1g72910	disease resistance protein (TIR-NBS class), putative domain signature TIR-NBS exists, suggestive of a disease resistance protein.
A024038_01	-4.37911	-1.1168	0.255029	0.465128	0		A024038_01	At1g75280	0.167	0	0.385	-0.144	-0.474	-0.639	-0.984	-0.505	-0.103	-0.344	-1.591	-2.019	-1.339	-1.173	-2.037		0	-0.0132	0.32429		-0.505	-0.515	0.329553		-1.591	-1.6318	0.391154		At1g75280	isoflavone reductase, putative identical to SP|P52577 Isoflavone reductase homolog P3 (EC 1.3.1.-) {Arabidopsis thaliana}; contains Pfam profile PF02716: isoflavone reductase
At30009274	-4.37469	-0.8752	0.20006	0.544966	0		At30009274	At2g23690	0.227	-0.679	-0.177	0	0.47	-0.716	-0.58	-0.41	-0.644	-0.031	-1.174	-1.69	-1.392	-1.512	-0.989		0	-0.0318	0.435816		-0.58	-0.4762	0.273414		-1.392	-1.3514	0.276087		At2g23690	expressed protein
At30005517	-4.37376	-0.5226	0.119485	0.693931	0		At30005517	At1g63260	0.425	-0.305	0	-0.097	0.623	0.488	0.583	0.273	0.443	0.741	-0.044	-0.063	0.15	-0.161	0.033		0	0.1292	0.383316		0.488	0.5056	0.173014		-0.044	-0.017	0.116157		At1g63260	senescence-associated family protein similar to senescence-associated protein 5 [Hemerocallis hybrid cultivar] gi|3551954|gb|AAC34855
A021505_01	-4.37329	-1.2018	0.274804	0.431685	0		A021505_01	At5g47330	0.417	0.351	-0.434	-0.075	0	0.841	0.422	0.565	0.582	-0.281	-0.448	-0.436	-1.056	-0.703	-1.237		0	0.0518	0.345563		0.565	0.4258	0.423009		-0.703	-0.776	0.360359		At5g47330	palmitoyl protein thioesterase family protein
At30024100	-4.36982	-0.669	0.153096	0.6225	0		At30024100	At5g18080	-0.26	0.083	-0.321	0	0.123	-0.757	-0.719	-0.295	-0.889	-0.945	-1.5	-1.264	-1.428	-1.255	-1.503		0	-0.075	0.202814		-0.757	-0.721	0.255527		-1.428	-1.39	0.122896		At5g18080	auxin-responsive protein, putative similar to GP:3043536 SAUR {Raphanus sativus}
A202675_01	-4.36114	-0.7138	0.163673	0.609409	0		A202675_01	At5g19240	0.057	-0.035	-0.438	0	0.109	0.492	0.328	0.736	0.895	0.652	-0.019	0.093	0.076	-0.197	-0.419		0	-0.0614	0.217571		0.652	0.6206	0.218947		-0.019	-0.0932	0.215479		At5g19240	expressed protein
A020018_01	-4.35881	-1.322	0.303294	0.398392	0		A020018_01	At5g39670	0	0.375	-0.139	-0.659	0.658	1.406	1.206	2.112	2.274	1.985	0.39	0.277	1.192	0.343	0.171		0	0.047	0.50402		1.985	1.7966	0.464828		0.343	0.4746	0.409377		At5g39670	calcium-binding EF hand family protein contains INTERPRO:IPR002048 calcium-binding EF-hand domain
A017426_01	-4.34052	-0.9204	0.212049	0.531363	0.330664		A017426_01	At5g14700	0.036	0.227	0	-0.184	-0.739	0.662	0.484	0.607	1.022	0.336	-0.131	-0.072	-0.163	-0.254	-0.871		0	-0.132	0.369351		0.607	0.6222	0.256254		-0.163	-0.2982	0.3269		At5g14700	cinnamoyl-CoA reductase-related similar to cinnamoyl-CoA reductase from Pinus taeda [GI:17978649], Saccharum officinarum [GI:3341511]
A008800_01	-4.33254	-0.3854	0.0889547	0.763873	0.330664		A008800_01	At2g43130	0	-0.197	0.249	0	-0.197	0.044	0.233	0.081	0.347	0.241	-0.232	-0.141	-0.165	-0.152	-0.291		0	-0.029	0.183993		0.233	0.1892	0.124793		-0.165	-0.1962	0.0637236		At2g43130	Ras-related protein (ARA-4) / small GTP-binding protein, putative identical to SP:P28187 Ras-related protein ARA-4 {Arabidopsis thaliana}
At30002214	-4.33199	-1.3034	0.300878	0.394449	0.330664		At30002214	At1g20510	0.326	-0.436	0.115	-0.331	0	1.097	0.664	1.133	2.019	1.477	0.134	-0.111	0.465	-0.14	-0.475		0	-0.0652	0.315398		1.133	1.278	0.504843		-0.111	-0.0254	0.349464		At1g20510	4-coumarate--CoA ligase family protein / 4-coumaroyl-CoA synthase family protein similar to SP|P14912 and SP|P14913 from Petroselinum crispum; contains Pfam AMP-binding enzyme domain PF00501
At30026419	-4.33187	-1.4024	0.32374	0.358279	0.330664		At30026419	At5g45280	0.311	-0.144	0.501	0	-0.196	-0.397	-0.052	0.62	1.138	0.605	-1.074	-1.329	-0.706	-0.773	-1.216		0	0.0944	0.300964		0.605	0.3828	0.606857		-1.074	-1.0196	0.272221		At5g45280	pectinacetylesterase, putative similar to pectinacetylesterase precursor GI:1431629 from [Vigna radiata]
A003034_01	-4.32629	-0.947	0.218894	0.522937	0.330664		A003034_01	At1g21980	0	0.109	0.208	-0.017	-0.706	-0.817	-1.025	-1.077	-0.53	-0.478	-1.983	-1.895	-1.695	-1.172	-1.917		0	-0.0812	0.360868		-0.817	-0.7854	0.2753		-1.895	-1.7324	0.331196		At1g21980	1-phosphatidylinositol-4-phosphate 5-kinase, putative / PIP kinase, putative / PtdIns(4)P-5-kinase, putative / diphosphoinositide kinase, putative strong similarity to phosphatidylinositol-4-phosphate 5-kinase AtPIP5K1 [Arabidopsis thaliana] GI:3702691; c
A007658_01	-4.32589	-0.7874	0.18202	0.574449	0.330664		A007658_01	At2g32380	0.38	0.224	-0.072	-0.236	0	0.553	0.603	0.937	1.261	0.911	-0.065		-0.173	0.183	0.057		0	0.0592	0.243892		0.911	0.853	0.28696		-0.004	0.0005	0.153722		At2g32380	expressed protein
A003683_01	-4.31407	-0.8454	0.195963	0.54412	0.330664		A003683_01	At1g01110	-0.255	0.063	0.561	-0.063		0.451	0.435	0.405	0.275	1.166	-0.439	-0.157	-0.37	-0.143	-0.386		0	0.0765	0.348461		0.435	0.5464	0.353223		-0.37	-0.299	0.138483		At1g01110	expressed protein contains Prosite PS00165: Serine/threonine dehydratases pyridoxal-phosphate attachment site
A007669_01	-4.31399	-0.5112	0.118498	0.701732	0.330664		A007669_01	At2g26540	0.074	-0.058	0.038	-0.271	0	-0.321	-0.178	-0.07	-0.044	0.057	-0.862	-0.649	-0.554	-0.475	-0.572		0	-0.0434	0.136297		-0.07	-0.1112	0.144034		-0.572	-0.6224	0.147531		At2g26540	uroporphyrinogen-III synthase family protein contains Pfam PF02602: uroporphyrinogen-III synthase; weak similarity to Porphyrin biosynthesis protein HEMD)) (Uroporphyrinogen III methylase) (UROM); Uroporphyrinogen-III synthase (EC 4.2.1.75) (Swiss-Prot:Q5
A024165_01	-4.30447	-0.6294	0.14622	0.64405	0.330664		A024165_01	At1g70550	-0.035	0	0.383	0.019	-0.011	-0.75	-0.62	-0.396	-0.344	-0.832	-1.365	-1.27	-0.985	-1.122	-1.347		0	0.0712	0.175392		-0.62	-0.5884	0.214011		-1.27	-1.2178	0.1616		At1g70550	expressed protein similar to hypothetical protein GB:AAD31338 [Arabidopsis thaliana] and to putative putative carboxyl-terminal peptidase GB:AAC16072 [Arabidopsis thaliana] contains Pfam profile PF03080: Arabidopsis proteins of unknown function
A008545_01	-4.29734	-0.5374	0.125054	0.687885	0.330664		A008545_01	At2g02860	0.4	-0.029	-0.066	0.153	0	0.365	0.393	0.507	0.773	0.406	0.024	-0.027	0.142	-0.192	-0.19		0	0.0916	0.191477		0.406	0.4888	0.167676		-0.027	-0.0486	0.143721		At2g02860	sucrose transporter / sucrose-proton symporter (SUC3) identical to sucrose transporter [Arabidopsis thaliana] GI:8052190; similar to sucrose transporters from [Oryza sativa (japonica cultivar-group)] GI:2723471, [Zea mays] GI:5771354, [Triticum aestivum]
A014779_01	-4.29689	-0.588	0.136843	0.667828	0.330664		A014779_01	At4g22580	-0.001	0	0.781	0.25	-0.287	0.329	0.338	0.324	0.599	0.586	-0.296	-0.021	0.12	-0.196	-0.371		0	0.1486	0.401379		0.338	0.4352	0.143756		-0.196	-0.1528	0.201106		At4g22580	exostosin family protein contains Pfam profile: PF03016 Exostosin family
A004656_01	-4.29612	-0.421	0.0979955	0.748352	0.330664		A004656_01	At1g53840	0	-0.019	-0.053	0.335	0.127	0.184	0.246	0.356	0.136	0.312	0.051	-0.216	-0.24	-0.291	-0.175		0	0.078	0.158984		0.246	0.2468	0.0899956		-0.216	-0.1742	0.132698		At1g53840	pectinesterase family protein contains Pfam profile: PF01095 pectinesterase
A024254_01	-4.29199	-0.4072	0.0948745	0.752373	0.330664		A024254_01	At2g41770	0.142	-0.247	-0.074	0.073	0	-0.121	-0.041	-0.065	-0.008	-0.344	-0.589	-0.517	-0.487	-0.421	-0.601		0	-0.0212	0.149775		-0.065	-0.1158	0.13407		-0.517	-0.523	0.074458		At2g41770	expressed protein contains Pfam domain PF03385: Protein of unknown function, DUF288
At30008526	-4.29128	-1.1954	0.278565	0.428659	0.330664		At30008526	At2g16900	-0.057	0.057	0.326		-0.454	0.378	0.445	0.693	1.251	1.368	-0.358	-0.485	0.178	-0.475	-0.702		0	-0.032	0.323931		0.693	0.827	0.457695		-0.475	-0.3684	0.329738		At2g16900	expressed protein
At30017104	-4.28686	-0.7976	0.186057	0.569471	0.330664		At30017104	At3g56800	0.165	0	0.437	-0.093	-0.257	1.047	1.013	1.436	1.644	1.598	0.679	0.583	0.621	0.657	0.21		0	0.0504	0.264665		1.436	1.3476	0.300285		0.621	0.55	0.193533		At3g56800	calmodulin-2/3/5 (CAM3) identical to calmodulin GI:474183 from [Arabidopsis thaliana]; almost identical to calmodulin-2/3/5 SP:P25069 [Arabidopsis thaliana]
A011450_01	-4.2768	-0.8326	0.194678	0.565452	0.330664		A011450_01	At3g01680	0.063	-0.297	0	-0.019	0.079	-0.596	-0.982	-0.56	-0.454	-0.392	-1.425	-1.495	-1.871	-1.299	-1.057		0	-0.0348	0.152254		-0.56	-0.5968	0.230255		-1.425	-1.4294	0.297917		At3g01680	expressed protein
A021347_01	-4.27272	-0.5704	0.133498	0.669774	0.330664		A021347_01	At5g07580	-0.04	0	-0.28	0.162	0.349	-0.034	0.142	0.443	0.137	-0.08	-0.331	-0.454	-0.484	-0.634	-0.341		0	0.0382	0.23492		0.137	0.1216	0.20543		-0.454	-0.4488	0.123554		At5g07580	ethylene-responsive element-binding family protein contains similarity to ethylene responsive element binding factor 5 (AtERF5) (Swiss-Prot:O80341) [Arabidopsis thaliana]; contains Pfam PF00847: AP2 domain
At30007909	-4.26906	-0.5188	0.121526	0.694858	0.330664		At30007909	At2g05260	0.18	-0.271	0.115	-0.181	0	-0.132	-0.304	-0.063	0.102	0.158	-0.604	-0.655	-0.664	-0.451	-0.459		0	-0.0314	0.191636		-0.063	-0.0478	0.185575		-0.604	-0.5666	0.104452		At2g05260	lipase class 3 family protein contains Pfam profile PF01764: Lipase
A202189_01	-4.26514	-2.086	0.489081	0.216848	0.330664		A202189_01	At4g08555	0.058	0	0.52	-0.771	-0.489	1.601	0.834	2.474	2.968	2.809	0.134	-0.404	0.855	0.047	-0.376		0	-0.1364	0.503563		2.474	2.1372	0.900114		0.047	0.0512	0.510557		At4g08555	expressed protein
At30013487	-4.2582	-1.0834	0.254427	0.460836	0.330664		At30013487	At3g13080	0.341	0	0.363	-0.273	-0.189	1.167	0.489	1.238	1.728	1.176	-0.074	0.135	0.357	0.245	-0.282		0	0.0484	0.294358		1.176	1.1596	0.441377		0.135	0.0762	0.255767		At3g13080	ABC transporter family protein almost identical to MRP-like ABC transporter GI:2316016 from [Arabidopsis thaliana]; contains Pfam profile: PF00005 ABC transporter
A019826_01	-4.25518	-0.2344	0.0550858	0.850084	0.330664		A019826_01	At2g47070	-0.147	-0.072	0.043	0.319	0	0.235	0.206	0.21	0.311	0.268	0.062	-0.017	0.064	-0.026	-0.025		0	0.0286	0.177703		0.235	0.246	0.0439488		-0.017	0.0116	0.0470563		At2g47070	squamosa promoter-binding protein-like 1 (SPL1) identical to squamosa promoter binding protein-like 1 [Arabidopsis thaliana] GI:5931655; contains Pfam profile PF03110: SBP domain
A017942_01	-4.25117	-0.8652	0.203521	0.558678	0.330664		A017942_01	At5g22580	-0.327	0.285	0.226	-0.316	0	-0.639	-0.519	-0.459	-0.783	-0.942	-1.629	-1.61	-1.704	-0.932	-1.793		0	-0.0264	0.289655		-0.639	-0.6684	0.196865		-1.629	-1.5336	0.343942		At5g22580	expressed protein
A009187_01	-4.22528	-0.8506	0.201312	0.55026	0.330664		A009187_01	At3g28270	0.621	-0.129	0	0.018	-0.517	-1.092	-0.848	-0.59	-0.755	-1.395	-1.626	-1.829	-1.475	-1.988	-2.015		0	-0.0014	0.409233		-0.848	-0.936	0.31434		-1.829	-1.7866	0.233138		At3g28270	expressed protein similar to At14a protein (GI:11994571 and GI:11994573) [Arabidopsis thaliana]
A010373_01	-4.21811	-1.6408	0.388989	0.328377	0.330664		A010373_01	At3g50930	0.059	0	-0.078	-0.539	0.248	1.865	1.747	2.63	2.865	2.747	0.947	0.711	1.594	0.495	-0.097		0	-0.062	0.292562		2.63	2.3708	0.523905		0.711	0.73	0.619092		At3g50930	AAA-type ATPase family protein contains Pfam profile: ATPase family PF00004
A024277_01	-4.21334	-1.386	0.328955	0.383929	0.330664		A024277_01	At2g42540	-0.153	0	0.587	0.084	-1.571	2.183	1.443	1.419	1.993	1.053	0.675	-0.52	0.185	0.132	0.689		0	-0.2106	0.809524		1.443	1.6182	0.460788		0.185	0.2322	0.495684		At2g42540	cold-responsive protein / cold-regulated protein (cor15a) identical to cold-regulated protein cor15a [Arabidopsis thaliana] GI:507149; contains Pfam profile PF02987: Late embryogenesis abundant protein
A016860_01	-4.20535	-0.5764	0.137063	0.67579	0.330664		A016860_01	At5g09760	0	-0.355	-0.532	0.005	1.162	-0.527	-0.617	-0.726	-0.674	-0.473	-1.231	-1.446	-0.953	-0.943	-1.326		0	0.056	0.660234		-0.617	-0.6034	0.103732		-1.231	-1.1798	0.224928		At5g09760	pectinesterase family protein contains Pfam profile: PF01095 pectinesterase
A001115_01	-4.2025	-0.7832	0.186365	0.571691	0.330664		A001115_01	At1g32100	0.426	0.009	0	-0.446	-0.484	-0.401	-1.186	-0.644	-0.432	-0.886	-1.618	-1.53	-1.458	-1.269	-1.59		0	-0.099	0.376073		-0.644	-0.7098	0.329649		-1.53	-1.493	0.139467		At1g32100	pinoresinol-lariciresinol reductase, putative similar to pinoresinol-lariciresinol reductase TH1 [Tsuga heterophylla][GI:7578915]; contains isoflavone reductase domain PF02716
A012029_01	-4.19089	-0.4388	0.104703	0.736145	0.330664		A012029_01	At3g02570	0.099	-0.243	0	0.016	-0.052	0.164	0.292	0.018	0.215	-0.064	-0.367	-0.42	-0.34	-0.277	-0.165		0	-0.036	0.127799		0.164	0.125	0.145499		-0.34	-0.3138	0.0978402		At3g02570	phosphomannose isomerase type I family protein contains Pfam profile: PF01238 phosphomannose isomerase type I
A006282_01	-4.18741	-0.4682	0.111811	0.722096	0.330664		A006282_01	At2g38740	0.097	0	-0.18	-0.178	0.003	-0.251	-0.304	-0.125	0.036	-0.022	-0.729	-0.532	-0.465	-0.542	-0.739		0	-0.0516	0.122667		-0.125	-0.1332	0.145009		-0.542	-0.6014	0.124665		At2g38740	haloacid dehalogenase-like hydrolase family protein similar to SP|P71447 Beta-phosphoglucomutase (EC 5.4.2.6) {Lactococcus lactis}; contains InterPro accession IPR005834: Haloacid dehalogenase-like hydrolase
A007967_01	-4.17873	-0.6656	0.159283	0.629898	0.330664		A007967_01	At2g16500	0.216	-0.333	0	0.031	-0.275	-0.127	-0.425	-0.175	0.161	0.002	-0.888	-0.924	-0.456	-0.701	-0.923		0	-0.0722	0.228072		-0.127	-0.1128	0.217764		-0.888	-0.7784	0.202517		At2g16500	arginine decarboxylase 1 (SPE1) (ARGDC) identical to SP|Q9SI64 Arginine decarboxylase 1 (EC 4.1.1.19) (ARGDC 1) (ADC 1) (ADC-O) {Arabidopsis thaliana}
A020258_01	-4.17775	-1.0638	0.254635	0.464763	0.330664		A020258_01	At5g22630	0.014	0.079	0	-0.052	-0.222	-0.062	-0.445	0.141	0.658	0.573	-0.964	-1.172	-0.65	-0.66	-1.008		0	-0.0362	0.113878		0.141	0.173	0.456453		-0.964	-0.8908	0.228813		At5g22630	prephenate dehydratase family protein contains Pfam profile PF00800: prephenate dehydratase
At30014014	-4.17415	-0.7862	0.18835	0.58173	0.330664		At30014014	At3g17390	0	-0.513	0.052	0.247	-0.127	0.434	0.581	0.555	1	0.445	-0.147	-0.649	0.075	-0.021	-0.174		0	-0.0682	0.282734		0.555	0.603	0.231259		-0.147	-0.1832	0.27899		At3g17390	S-adenosylmethionine synthetase, putative similar to S-adenosylmethionine synthetase 2 (Methionine adenosyltransferase 2, AdoMet synthetase 2) [Catharanthus roseus] SWISS-PROT:Q96552
At30000530	-4.17292	-1.2656	0.303289	0.404915	0.330664		At30000530	At1g05630	0.521	-0.063	1.073	-0.182	0	0.48	0.748	0.662	1.231	1.721	-0.543	-0.291	-0.042	0.138	-0.748		0	0.2698	0.523427		0.748	0.9684	0.504073		-0.291	-0.2972	0.359932		At1g05630	endonuclease/exonuclease/phosphatase family protein similar to inositol 1,4,5-trisphosphate 5-phosphatase (GI:4688596) [Arabidopsis thaliana]
A015082_01	-4.16337	-0.3388	0.0813764	0.791171	0.330664		A015082_01	At4g32590	0.105	0	-0.215	-0.034	0.494	-0.393	-0.364	-0.268	-0.223	-0.393	-0.683	-0.725	-0.658	-0.758	-0.511		0	0.07	0.263601		-0.364	-0.3282	0.0780557		-0.683	-0.667	0.0952864		At4g32590	ferredoxin-related contains Pfam profile: PF00111 2Fe-2S iron-sulfur cluster binding domain
A012676_01	-4.15642	-0.6586	0.158454	0.630775	0.330664		A012676_01	At3g43720	0	-0.346	-0.76	0.11	0.176	-0.434	-0.438	-0.404	-0.31	-0.917	-0.971	-1.322	-1.267	-1.268	-0.968		0	-0.164	0.389202		-0.434	-0.5006	0.238434		-1.267	-1.1592	0.174599		At3g43720	protease inhibitor/seed storage/lipid transfer protein (LTP) family protein contains Pfam protease inhibitor/seed storage/LTP family domain PF00234
At30022694	-4.15487	-0.4592	0.110521	0.725288	0.330664		At30022694	At5g04820	-0.119	0.011	0	-0.265	0.066	-0.21	-0.24	-0.406	-0.471	-0.075	-0.808	-0.881	-0.703	-0.652	-0.654		0	-0.0614	0.1323		-0.24	-0.2804	0.158809		-0.703	-0.7396	0.101259		At5g04820	ovate family protein 62% similar to ovate protein (GI:23429649) [Lycopersicon esculentum]; contains TIGRFAM TIGR01568 : uncharacterized plant-specific domain TIGR01568
A003863_01	-4.12277	-0.4212	0.102164	0.748594	0.330664		A003863_01	At1g53230	0.15	0	0.618	-0.051	-0.072	0.443	0.582	0.472	0.613	0.653	-0.034	0.215	0.332	0.058	0.086		0	0.129	0.286794		0.582	0.5526	0.0909687		0.086	0.1314	0.143209		At1g53230	TCP family transcription factor 3 (TCP3) identical to transcription factor 3 (TCP3) [Arabidopsis thaliana] (GI:3243274); similar to flower development protein cycloidea (cyc3) GI:6358611 from [Misopates orontium]
At30018234	-4.1226	-0.5002	0.121331	0.707784	0.330664		At30018234	At4g03110	0.131	-0.175	-0.165	0	0.212	-0.025	-0.026	0.067	0.27	0.228	-0.274	-0.637	-0.228	-0.418	-0.43		0	0.0006	0.173171		0.067	0.1028	0.139494		-0.418	-0.3974	0.160327		At4g03110	RNA-binding protein, putative similar to Etr-1 [Danio rerio] GI:7670536, BRUNO-like 6 RNA-binding protein [Homo sapiens] GI:15341327, CUG-BP and ETR-3 like factor 3 [Homo sapiens] GI:12746392; contains InterPro entry IPR000504: RNA-binding region RNP-1 (R
A010483_01	-4.11587	-0.8499	0.206493	0.556031	0.330664		A010483_01	At3g01960	0.023	0.081	-0.023	-0.335		-0.864	-1.152	-0.45	-0.635	-0.581	-2.009	-1.586	-1.199	-1.483			0	-0.0635	0.185935		-0.635	-0.7364	0.276343		-1.535	-1.56925	0.33575		At3g01960	expressed protein
A009325_01	-4.0998	-0.7346	0.17918	0.590405	0.330664		A009325_01	At3g29320	0.123	-0.125	0.91	0	-0.313	0.093	0.164	0	-0.236	0.636	-0.805	-0.617	-0.551	-0.545	-0.498		0	0.119	0.470643		0.093	0.1314	0.319925		-0.551	-0.6032	0.120512		At3g29320	glucan phosphorylase, putative similar to alpha-glucan phosphorylase, L isozyme 1 precursor GB:P04045 from [Solanum tuberosum] (J. Biochem. 106 (4), 691-695 (1989))
A014826_01	-4.09889	-0.6764	0.16502	0.627718	0.330664		A014826_01	At4g30460	0.376	-0.514	-1.084	0.211	0	-0.366	-0.81	-0.474	-0.393	-0.28	-1.236	-1.365	-1.23	-1.119	-0.755		0	-0.2022	0.595971		-0.393	-0.4646	0.205131		-1.23	-1.141	0.232703		At4g30460	glycine-rich protein
At30013486	-4.08504	-0.9822	0.240438	0.491852	0.330664		At30013486	At3g13080	0.381	-0.052	0.399	0	-0.162	1.234	0.581	1.152	1.783	1.426	0.005	0.308	0.485	0.349	0.118		0	0.1132	0.259441		1.234	1.2352	0.439144		0.308	0.253	0.190915		At3g13080	ABC transporter family protein almost identical to MRP-like ABC transporter GI:2316016 from [Arabidopsis thaliana]; contains Pfam profile: PF00005 ABC transporter
A005576_01	-4.04804	-0.5726	0.141451	0.666573	0.330664		A005576_01	At1g75710	-0.39	-0.126	0.016	0.162	0	-0.459	-0.49	-0.522	-0.801	-0.138	-0.997	-1.17	-0.945	-1	-1.161		0	-0.0676	0.20714		-0.49	-0.482	0.235738		-1	-1.0546	0.103621		At1g75710	zinc finger (C2H2 type) family protein contains zinc finger, C2H2 type, domain, PROSITE:PS00028
A014121_01	-4.04086	-0.7488	0.185307	0.590473	0.330664		A014121_01	At4g00360	0.046	-0.049	-0.683	0.305	0	-0.791	-0.623	-0.24	-0.215	-0.792	-1.165	-1.622	-1.171	-1.104	-1.343		0	-0.0762	0.365718		-0.623	-0.5322	0.286668		-1.171	-1.281	0.210363		At4g00360	cytochrome P450, putative
A017087_01	-4.03571	-0.498	0.123398	0.70927	0.330664		A017087_01	At5g48300	0.104	0	0.482	-0.101	-0.317	-0.785	-0.763	-0.677	-0.605	-0.976	-1.365	-1.411	-1.072	-1.085	-1.363		0	0.0336	0.295036		-0.763	-0.7612	0.139818		-1.363	-1.2592	0.166133		At5g48300	glucose-1-phosphate adenylyltransferase small subunit 1 (APS1) / ADP-glucose pyrophosphorylase (ADG1) identical to SP|P55228
At30025498	-4.0271	-2.10388	0.522431	0.21109	0.330664		At30025498	At5g36925	0.287	-0.287	0.538	-0.884		1.087	0.87	1.824	2.822	2.895	0.062	-0.541	0.649	-0.857			0	-0.0865	0.633958		1.824	1.8996	0.944425		-0.24	-0.17175	0.666879		At5g36925	expressed protein
At30008878	-4.02016	-1.1696	0.290934	0.440343	0.330664		At30008878	At2g20142	0.026	-0.159	0	-0.755	0.27	0.985	0.701	1.37	1.88	1.481	0.115	-0.097	0.767	-0.124	-0.092		0	-0.1236	0.384869		1.37	1.2834	0.455716		-0.092	0.1138	0.377495		At2g20142	expressed protein
At30010855	-4.01034	-0.985	0.245615	0.509363	0.330664		At30010855	At2g37620	0	-0.147	0.936	0.075	-0.326	0.516	0.413	-0.046	0.451	0.819	-0.425	-1.13	-0.729	-0.293	-0.195		0	0.1076	0.48778		0.451	0.4306	0.310653		-0.425	-0.5544	0.379488		At2g37620	actin 1 (ACT1) identical to SP|P10671 Actin 1 (Actin 3) {Arabidopsis thaliana}
A012188_01	-4.00249	-0.774	0.19338	0.583345	0.330664		A012188_01	At3g02250	-0.089	0.098	0.34	0	-0.301	0.082	-0.232	-0.162	-0.215	-0.691	-0.938	-1.295	-1.186	-0.653	-1.016		0	0.0096	0.236255		-0.215	-0.2436	0.280086		-1.016	-1.0176	0.247276		At3g02250	expressed protein contains Pfam PF03138: Plant protein family. The function of this family of plant proteins is unknown; previously annotated as 'auxin-independent growth promoter -related' based on similarity to axi 1 protein (GB:X80301) (GI:559920) from
A008973_01	-3.99327	-0.6868	0.171989	0.613732	0.330664		A008973_01	At3g57630	-0.192	0	0.206	-0.03	0.25	0.124	-0.047	-0.134	0.124	0.608	-0.517	-0.37	-0.698	-0.451	-0.723		0	0.0468	0.181486		0.124	0.135	0.286991		-0.517	-0.5518	0.154197		At3g57630	exostosin family protein contains Pfam profile: PF03016 exostosin family
A010066_01	-3.99231	-0.585	0.146532	0.663621	0.330664		A010066_01	At3g23820	0.149	0	-0.351	0.051	-0.322	0.295	0.253	-0.069	0.54	0.347	-0.32	-0.38	-0.252	-0.096	-0.511		0	-0.0946	0.227454		0.295	0.2732	0.220575		-0.32	-0.3118	0.153741		At3g23820	NAD-dependent epimerase/dehydratase family protein similar to nucleotide sugar epimerase from Vibrio vulnificus GI:3093975 [PID:g3093975], WbnF [Escherichia coli] GI:5739472, CAPI protein {Staphylococcus aureus} SP|P39858; contains Pfam profile: PF01370 N
A006169_01	-3.99078	-0.314	0.0786813	0.805095	0.330664		A006169_01	At2g24270	-0.25	0	0.199	0.103	-0.053	-0.487	-0.585	-0.458	-0.57	-0.619	-0.946	-0.863	-0.802	-0.728	-0.95		0	-0.0002	0.16994		-0.57	-0.5438	0.06824		-0.863	-0.8578	0.0952218		At2g24270	NADP-dependent glyceraldehyde-3-phosphate dehydrogenase, putative similar to NADP-dependent glyceraldehyde-3-phosphate dehydrogenase (NON-phosphorylating glyceraldehyde 3-phosphate; glyceraldehyde-3-phosphate dehydrogenase [NADP+]) [Nicotiana plumbaginifo
A020410_01	-3.98885	-0.7014	0.17584	0.609593	0.330664		A020410_01	At2g28470	-0.34	-0.061	0.02	0.083	0	-1.322	-1.094	-0.56	-1.004	-0.909	-1.857	-1.686	-1.527	-1.463	-1.863		0	-0.0596	0.164962		-1.004	-0.9778	0.279264		-1.686	-1.6792	0.183949		At2g28470	beta-galactosidase, putative / lactase, putative similar to Beta-galactosidase precursor SP:P48980 from [Lycopersicon esculentum]
A201073_01	-3.98861	-0.3794	0.0951209	0.768775	0.330664		A201073_01	At1g78680	0	0.152	0.406	-0.047	-0.191	-0.139	-0.136	-0.318	-0.083	-0.03	-0.535	-0.487	-0.452	-0.427	-0.702		0	0.064	0.227019		-0.136	-0.1412	0.108447		-0.487	-0.5206	0.109212		At1g78680	gamma-glutamyl hydrolase (GGH1) / gamma-Glu-X carboxypeptidase / conjugase identical to SP|O65355 Gamma-glutamyl hydrolase precursor (EC 3.4.19.9) (Gamma-Glu-X carboxypeptidase) (Conjugase) (GH) {Arabidopsis thaliana}
At30020247	-3.98779	-0.3518	0.0882192	0.783408	0.330664		At30020247	At4g22890	0.073	-0.115	0.28	-0.025	0	-0.472	-0.434	-0.291	-0.233	-0.406	-0.85	-0.676	-0.598	-0.706	-0.765		0	0.0426	0.148749		-0.406	-0.3672	0.100954		-0.706	-0.719	0.094784		At4g22890	expressed protein
A201577_01	-3.98633	-0.60152	0.150896	0.657554	0.330664		A201577_01	At3g03850	0	-0.048	0.102	-0.632	0.019	-0.575	-0.279	-0.607	-0.759	-0.816		-1.182	-0.993	-1.111	-1.48		0	-0.1118	0.295803		-0.607	-0.6072	0.2094		-1.146	-1.1915	0.207529		At3g03850	auxin-responsive protein, putative similar to small auxin-up regulated protein SAUR (GI:3043536) [Raphanus sativus]
At30023293	-3.97323	-0.959	0.241365	0.504644	0.330664		At30023293	At5g10400	0.349	0	0.841	-0.468	-0.145	0.471	-0.025	-0.543	-0.102	0.389	-0.758	-1.02	-1.262	-0.606	-0.959		0	0.1154	0.500636		-0.025	0.038	0.409823		-0.959	-0.921	0.251655		At5g10400	histone H3 identical to several histone H3 proteins, including Zea mays SP|P05203, Medicago sativa GI:166384, Encephalartos altensteinii SP|P08903, Pisum sativum SP|P02300; contains Pfam profile PF00125 Core histone H2A/H2B/H3/H4
A004994_01	-3.97096	-0.7174	0.180662	0.612766	0.330664		A004994_01	At1g08510	0.089	-0.036	0.517	0	-0.023	-0.43	-0.504	-0.535	-0.151	-0.138	-0.876	-1.088	-0.843	-0.987	-1.551		0	0.1094	0.23302		-0.43	-0.3516	0.19292		-0.987	-1.069	0.28624		At1g08510	acyl-[acyl carrier protein] thioesterase / acyl-ACP thioesterase / oleoyl-[acyl-carrier protein] hydrolase / S-acyl fatty acid synthase thioesterase identical to acyl-(acyl carrier protein) thioesterase [Arabidopsis thaliana] GI:804948
At30024092	-3.95988	-0.7348	0.185561	0.589778	0.330664		At30024092	At5g18010	-0.357	0.154	0.01	-0.097	0	-0.932	-0.865	-0.195	-0.962	-0.517	-1.621	-1.471	-1.305	-1.306	-1.442		0	-0.058	0.18964		-0.865	-0.6942	0.330922		-1.442	-1.429	0.131626		At5g18010	auxin-responsive protein, putative similar to auxin-inducible SAUR (Small Auxin Up RNAs) (GI:3043536) [Raphanus sativus]
At30015279	-3.95915	-1.1802	0.298094	0.427546	0.330664		At30015279	At3g28857	-0.205	0.005	0.676	-0.416	0	-0.818	-0.687	-0.081	-0.056	0.439	-1.968	-1.41	-1.291	-1.107	-1.328		0	0.012	0.409683		-0.081	-0.2406	0.513339		-1.328	-1.4208	0.325375		At3g28857	expressed protein
At30012747	-3.94764	-0.328	0.0830877	0.798214	0.330664		At30012747	At3g06547	0	-0.208	0.461	0.062	-0.319	-0.132	-0.11	-0.061	0.008	-0.07	-0.388	-0.551	-0.267	-0.478	-0.321		0	-0.0008	0.300577		-0.07	-0.073	0.053768		-0.388	-0.401	0.115059		At3g06547	expressed protein
A004272_01	-3.94718	-0.4678	0.118515	0.723347	0.330664		A004272_01	At1g73630	0.197	0	0.198	-0.018	-0.188	0.249	0.06	-0.114	0.093	0.218	-0.436	-0.41	-0.105	-0.454	-0.428		0	0.0378	0.1632		0.093	0.1012	0.144536		-0.428	-0.3666	0.147091		At1g73630	calcium-binding protein, putative similar to calcium binding protein GI:14589311 from [Sesbania rostrata]; contains Pfam profile: PF00036 EF hand (4 copies)
At30007767	-3.94615	-0.6658	0.168722	0.622423	0.330664		At30007767	At2g03710	0	0.001	0.089	-0.226	-0.151	-0.279	-0.251	-0.973	-0.567	-0.575	-1.349	-1.154	-1.132	-1.301	-1.038		0	-0.0574	0.127794		-0.567	-0.529	0.291753		-1.154	-1.1948	0.127721		At2g03710	MADS-box protein (AGL3)
A004572_01	-3.94608	-0.5186	0.131421	0.693313	0.330664		A004572_01	At1g11580	0.057	-0.308	0.043	0	-0.783	0.101	0.088	0.063	0.545	0.352	-0.412	-0.266	-0.158	-0.237	-0.371		0	-0.1982	0.359387		0.101	0.2298	0.211425		-0.266	-0.2888	0.10277		At1g11580	pectin methylesterase, putative similar to pectin methylesterase GI:1617583 from [Lycopersicon esculentum]
A020251_01	-3.9455	-0.8302	0.210417	0.556464	0.330664		A020251_01	At5g61900	0.28	0	0.474	-0.003	-0.157	1.123	0.827	1.3	1.725	1.445	0.563	0.363	0.809	0.21	0.324		0	0.1188	0.253558		1.3	1.284	0.337427		0.363	0.4538	0.235915		At5g61900	copine BONZAI1 (BON1) nearly identical to BONZAI1 [Arabidopsis thaliana] GI:15487382; contains Pfam profile PF00168: C2 domain
A013399_01	-3.94193	-0.4588	0.11639	0.726383	0.330664		A013399_01	At4g11660	0.094	-0.356	-0.678	0	0.236	-0.169	-0.189	0.193	-0.032	-0.121	-0.441	-0.356	-0.584	-0.686	-0.545		0	-0.1408	0.371426		-0.121	-0.0636	0.155701		-0.545	-0.5224	0.127853		At4g11660	heat shock factor protein 7 (HSF7) / heat shock transcription factor 7 (HSTF7) identical to heat shock factor protein 7 (HSF7) SP:Q9T0D3 from [Arabidopsis thaliana]
A019032_01	-3.93895	-0.5732	0.145521	0.669624	0.330664		A019032_01	At5g66530	0	0.059	0.629	-0.358	-0.484	0.433	0.504	0.081	0.155	0.556	-0.317	-0.233	0.015	-0.193	-0.409		0	-0.0308	0.434971		0.433	0.3458	0.21409		-0.233	-0.2274	0.158886		At5g66530	aldose 1-epimerase family protein similar to apospory-associated protein C; APOC [Chlamydomonas reinhardtii] GI:6970044; contains Pfam profile PF01263: Aldose 1-epimerase
A016125_01	-3.93627	-0.575	0.146077	0.669944	0.330664		A016125_01	At5g60860	0.214	-0.284	-0.011	0	0.357	-0.063	-0.008	0.135	0.394	0.328	-0.372	-0.72	-0.251	-0.383	-0.363		0	0.0552	0.244329		0.135	0.1572	0.200947		-0.372	-0.4178	0.177101		At5g60860	Ras-related GTP-binding protein, putative similar to GTP-binding protein GI:303742 from [Pisum sativum]
A011372_01	-3.93381	-0.57	0.144898	0.674967	0.330664		A011372_01	At3g52750	0.015	-0.155	0.266	-0.311	0	-0.764	-0.824	-0.725	-0.675	-0.387	-1.559	-1.283	-1.008	-1.226	-1.149		0	-0.037	0.21499		-0.725	-0.675	0.169975		-1.226	-1.245	0.203584		At3g52750	chloroplast division protein, putative strong similarity to plastid division protein FtsZ [Arabidopsis thaliana] GI:14195704, chloroplast division protein AtFtsZ2-1 [Arabidopsis thaliana] GI:15636809
A001013_01	-3.92886	-1.32068	0.336149	0.415047	0.330664		A001013_01	At1g51090	-0.791	0.471	-0.471	1.357		1.891	1.855	2.825	2.263	2.152	1.781	0.788	0.933	0.663			0	0.1415	0.971378		2.152	2.1972	0.390949		0.86	1.04125	0.505357		At1g51090	heavy-metal-associated domain-containing protein contains Pfam profile PF00403: Heavy-metal-associated domain
A005197_01	-3.92607	-0.7554	0.192406	0.581906	0.330664		A005197_01	At1g27350	0.176	0	0.588	-0.144	-0.232	0.909	0.479	0.69	1.154	1.323	0.025	0.065	0.268	0.358	0.062		0	0.0776	0.324489		0.909	0.911	0.340684		0.065	0.1556	0.148008		At1g27350	expressed protein contains 1 transmembrane domain; similar to ribosome associated membrane protein RAMP4 GI:4585827 [Rattus norvegicus]; similar to ESTs gb|T20610 and gb|AA586199
At30005758	-3.92415	-1.8806	0.479237	0.265594	0.330664		At30005758	At1g65390	0.691	-0.221	0.329	-0.915	0	1.092	0.845	1.773	2.645	2.357	0.033	-0.663	0.923	-0.48	-0.504		0	-0.0232	0.606032		1.773	1.7424	0.778091		-0.48	-0.1382	0.648365		At1g65390	disease resistance protein (TIR class), putative domain signature TIR exists, suggestive of a disease resistance protein.
A011208_01	-3.91603	-0.5284	0.134933	0.696236	0.330664		A011208_01	At3g12920	0	0.138	-0.564	-0.007	0.023	-0.309	-0.421	-0.206	-0.392	-0.581	-1.027	-1.085	-1	-0.849	-0.59		0	-0.082	0.275725		-0.392	-0.3818	0.139218		-1	-0.9102	0.199082		At3g12920	expressed protein
At30002213	-3.91001	-1.168	0.29872	0.430124	0.330664		At30002213	At1g20510	0.372	-0.299	0.098	-0.121	0	0.881	0.589	1.003	1.906	1.468	0.185	-0.112	0.421	-0.067	-0.42		0	0.01	0.250764		1.003	1.1694	0.519488		-0.067	0.0014	0.318155		At1g20510	4-coumarate--CoA ligase family protein / 4-coumaroyl-CoA synthase family protein similar to SP|P14912 and SP|P14913 from Petroselinum crispum; contains Pfam AMP-binding enzyme domain PF00501
A008562_01	-3.90954	-1.7878	0.457292	0.274048	0.330664		A008562_01	At2g02990	0.82	0.431	-0.229	0	-0.547	2.015	1.627	0.507	2.603	1.247	-0.094	-0.297	-0.919	-0.253	0.623		0	0.095	0.539603		1.627	1.5998	0.790288		-0.253	-0.188	0.551594		At2g02990	ribonuclease 1 (RNS1) identical to ribonuclease SP:P42813 Ribonuclease 1 precursor (EC 3.1.27.1) {Arabidopsis thaliana}, GI:561998 from [Arabidopsis thaliana]
At30009590	-3.90708	-1.0438	0.267156	0.478379	0.330664		At30009590	At2g26695	-0.089	0.262	0.512	0	-0.368	-1.124	-1.031	-0.175	-0.444	-0.339	-1.982	-2.05	-1.363	-1.547	-1.39		0	0.0634	0.336911		-0.444	-0.6226	0.427453		-1.547	-1.6664	0.327665		At2g26695	zinc finger (Ran-binding) family protein contains Pfam profile PF00641: Zn-finger in Ran binding protein and others
A013749_01	-3.90309	-0.8552	0.219108	0.53456	0.330664		A013749_01	At4g30660	-0.152	0.177	0.887	-0.148	0	0.473	0.734	0.906	0.301	1.387	-0.203	0.038	-0.132	-0.137	-0.041		0	0.1528	0.431963		0.734	0.7602	0.420764		-0.132	-0.095	0.0940771		At4g30660	hydrophobic protein, putative / low temperature and salt responsive protein, putative similar to SP|Q9ZNQ7 Hydrophobic protein RCI2A (Low temperature and salt responsive protein LTI6A) {Arabidopsis thaliana}; contains Pfam profile PF01679: Uncharacterized
A001065_01	-3.89856	-1.563	0.400918	0.345661	0.330664		A001065_01	At1g07135	0	-0.035	-0.918	0.458	0.297	1.384	1.024	2.155	2.179	2.209	0.814	-0.588	0.919	-0.018	0.009		0	-0.0396	0.532466		2.155	1.7902	0.550386		0.009	0.2272	0.631507		At1g07135	glycine-rich protein
At30011420	-3.88868	-0.8836	0.227224	0.531875	0.330664		At30011420	At2g42380	0.377	-0.278	-0.285	0	0.417	0.273	0.251	0.455	-0.525	-0.123	-0.609	-1.178	-0.75	-0.854	-0.696		0	0.0462	0.340534		0.251	0.0662	0.391598		-0.75	-0.8174	0.220274		At2g42380	bZIP transcription factor family protein
A008816_01	-3.87996	-1.5272	0.393612	0.318883	0.330664		A008816_01	At2g22330	0.249	-0.213	0	0.215	-0.646	0.386	-0.126	0.507	1.736	1.282	-1.234	-0.863	-0.403	-0.443	-0.908		0	-0.079	0.367323		0.507	0.757	0.743958		-0.863	-0.7702	0.348069		At2g22330	cytochrome P450, putative similar to cytochrome P450 79B2 (SP:O81346) [Arabidopsis thaliana]
At30000284	-3.87193	-0.3436	0.0887413	0.785926	0.330664		At30000284	At1g03430	0.037	-0.03	0.066	-0.251	0	-0.044	0.033	0.201	0.282	0.107	-0.279	-0.227	-0.196	-0.16	-0.277		0	-0.0356	0.125787		0.107	0.1158	0.12976		-0.227	-0.2278	0.0516014		At1g03430	two-component phosphorelay mediator, putative strong similarity to ATHP1 [Arabidopsis thaliana] GI:4156241
At30010261	-3.87126	-0.4878	0.126005	0.713928	0.330664		At30010261	At2g32580	0.071	-0.055	0.374	-0.035	0	0.11	0.078	0.085	0.191	0.423	-0.194	-0.605	-0.201	-0.257	-0.295		0	0.071	0.176041		0.11	0.1774	0.144452		-0.257	-0.3104	0.169849		At2g32580	expressed protein
A201318_01	-3.87096	-0.93636	0.241894	0.500723	0.330664		A201318_01	At2g20515	-0.179	0.761	1.282	-0.011	0	0.371	-0.059	-0.213	0.251	0.999	-0.85	-0.625	-0.588	-0.671			0	0.3706	0.626116		0.251	0.2698	0.469982		-0.648	-0.6835	0.116076		At2g20515	expressed protein
A003217_01	-3.87023	-0.4556	0.117719	0.731264	0.330664		A003217_01	At1g53210	0	-0.034	-0.238	0.127	0.068	0.348	0.225	0.353	0.515	0.484	0.167	-0.286	-0.046	-0.157	-0.031		0	-0.0154	0.139075		0.353	0.385	0.116934		-0.046	-0.0706	0.167697		At1g53210	sodium/calcium exchanger family protein / calcium-binding EF hand family protein contains Pfam profiles: PF01699 sodium/calcium exchanger protein, PF00036 EF hand
At30012466	-3.86944	-1.1058	0.285778	0.454245	0.330664		At30012466	At3g04210	0.513	-0.136	0.723	-0.322	0	0.638	0.709	1.14	1.485	1.736	-0.004	-0.017	0.519	0.086	-0.405		0	0.1556	0.443571		1.14	1.1416	0.477492		-0.004	0.0358	0.329651		At3g04210	disease resistance protein (TIR-NBS class), putative domain signature TIR-NBS exists, suggestive of a disease resistance protein.
A014477_01	-3.86608	-1.5302	0.395801	0.326503	0.330664		A014477_01	At4g03450	0	0.059	0.549	-0.513	-0.207	0.777	0.563	1.439	2.167	1.966	-0.451	0.101	0.326	0.008	-0.723		0	-0.0224	0.389997		1.439	1.3824	0.706632		0.008	-0.1478	0.428208		At4g03450	ankyrin repeat family protein contains ankyrin repeats, Pfam domain PF00023
At30004158	-3.86587	-0.2136	0.0552527	0.861846	0.330664		At30004158	At1g48860	0.177	-0.177	0	0.115	-0.092	-0.045	-0.139	-0.217	-0.134	-0.128	-0.346	-0.315	-0.339	-0.357	-0.374		0	0.0046	0.145122		-0.134	-0.1326	0.0609533		-0.346	-0.3462	0.0218792		At1g48860	3-phosphoshikimate 1-carboxyvinyltransferase, putative / 5-enolpyruvylshikimate-3-phosphate, putative / EPSP synthase, putative strong similarity to 5-enolpyruvylshikimate-3-phosphate (EPSP) synthase SP|P05466 from (Arabidopsis thaliana)
A003542_01	-3.86504	-0.698	0.180593	0.619319	0.330664		A003542_01	At1g63310	0.432	-0.233	0	-0.714	0.031	0.027	-0.553	-0.374	-0.264	-0.195	-0.918	-0.763	-1.362	-1.107	-0.699		0	-0.0968	0.419767		-0.264	-0.2718	0.214918		-0.918	-0.9698	0.26992		At1g63310	expressed protein similar to unknown protein GB:AAC69930 from [Arabidopsis thaliana]
A019851_01	-3.86098	-1.047	0.271175	0.459213	0.330664		A019851_01	At2g37710	0.077	-0.158	0.558	0	-0.011	0.362	0.295	0.613	1.172	1.513	-0.363	-0.21	-0.113	-0.167	-0.427		0	0.0932	0.27338		0.613	0.791	0.531081		-0.21	-0.256	0.133394		At2g37710	lectin protein kinase, putative similar to receptor lectin kinase 3 [Arabidopsis thaliana] gi|4100060|gb|AAD00733; contains protein kinase domain, Pfam:PF00069; contains legume lectins alpha and beta domains, Pfam:PF00138 and Pfam:PF00139
A014945_01	-3.86037	-1.5108	0.391362	0.33549	0.330664		A014945_01	At4g14680	0.237	0	0.406	-0.029	-0.921	0.639	0.653	1.231	2.047	1.924	-0.16	-0.538	0.385	0.039	-0.786		0	-0.0614	0.512649		1.231	1.2988	0.672248		-0.16	-0.212	0.463105		At4g14680	sulfate adenylyltransferase 3 / ATP-sulfurylase 3 (APS3) identical to ATP sulfurylase (APS3) [Arabidopsis thaliana] GI:1575327
A009270_01	-3.85956	-0.281	0.0728063	0.823663	0.330664		A009270_01	At3g52640	-0.06	0	0.05	0.178	-0.162	0.127	-0.027	0.094	0.087	0.059	-0.313	-0.144	-0.271	-0.107	-0.23		0	0.0012	0.126512		0.087	0.068	0.0583609		-0.23	-0.213	0.0860959		At3g52640	nicastrin-related contains weak similarity to Nicastrin precursor (Swiss-Prot:Q92542) [Homo sapiens]
A010541_01	-3.85588	-0.5444	0.141187	0.680289	0.330664		A010541_01	At3g17070	-0.144	0	0.095	0.176	-0.155	-0.57	-0.691	-0.371	-0.475	-0.086	-1.124	-1.076	-0.845	-0.917	-0.953		0	-0.0056	0.145435		-0.475	-0.4386	0.229779		-0.953	-0.983	0.114924		At3g17070	peroxidase, putative similar to peroxidase GB:AAD37376 [Glycine max]
A011689_01	-3.85117	-1.4064	0.365188	0.372532	0.330664		A011689_01	At3g50060	0.035	0	-0.112	-0.237	0.531	0.526	0.466	1.285	1.018	1.831	-0.1	-0.867	0.34	-0.482	-0.797		0	0.0434	0.292609		1.018	1.0252	0.565413		-0.482	-0.3812	0.504543		At3g50060	myb family transcription factor contains Pfam profile: PF00249 myb-like DNA-binding domain; identical to cDNA MYB-related protein (1107 bp) GI:1263096
A016938_01	-3.8501	-0.7246	0.188203	0.591513	0.330664		A016938_01	At5g22390	-0.038	-0.175	0	0.002	0.332	-0.77	-0.835	-0.812	-0.46	-0.019	-1.39	-1.429	-1.214	-1.214	-1.272		0	0.0242	0.186661		-0.77	-0.5792	0.347875		-1.272	-1.3038	0.100306		At5g22390	expressed protein
At30013080	-3.84812	-0.559	0.145266	0.68156	0.330664		At30013080	At3g09800	-0.084	0.122	0.806	-0.446	0	0.232	0.102	-0.047	-0.107	0.229	-0.495	-0.812	-0.39	-0.22	-0.469		0	0.0796	0.457933		0.102	0.0818	0.15562		-0.469	-0.4772	0.215772		At3g09800	clathrin adaptor complex small chain family protein contains Pfam profile: PF01217 clathrin adaptor complex small chain
A011472_01	-3.84646	-0.3128	0.0813216	0.805831	0.330664		A011472_01	At3g10060	0.08	-0.137	-0.636	0	0.165	-0.745	-0.568	-0.594	-0.665	-0.69	-1.076	-0.893	-1.022	-1.003	-0.832		0	-0.1056	0.316675		-0.665	-0.6524	0.0719048		-1.003	-0.9652	0.0998584		At3g10060	immunophilin, putative / FKBP-type peptidyl-prolyl cis-trans isomerase, putative Pfam:PF-254: FKBP-type peptidyl-prolyl cis-trans isomerases
At30017511	-3.84541	-1.28096	0.333114	0.393977	0.330664		At30017511	At3g60540		0.265	0.609	-0.265	-0.631	1.801	0.901	1.598	2.467	2.179		0.783	0.477	0.887	0.07		0	-0.0055	0.550567		1.801	1.7892	0.599365		0.63	0.55425	0.366749		At3g60540	sec61beta family protein similar to SP|P52870 Protein transport protein SEC61 beta 1 subunit {Saccharomyces cerevisiae}; contains Pfam profile PF03911: Sec61beta family
A007816_01	-3.84391	-0.6512	0.169411	0.637702	0.330664		A007816_01	At2g43530	0	0.04	0.213	-0.426	-0.379	-0.002	0.017	0.197	0.446	0.446	-0.624	-0.621	-0.062	-0.364	-0.481		0	-0.1104	0.278902		0.197	0.2208	0.219756		-0.481	-0.4304	0.232646		At2g43530	trypsin inhibitor, putative similar to SP|P26780 Trypsin inhibitor 2 precursor (MTI-2) {Sinapis alba}
At30022925	-3.83364	-0.59816	0.156029	0.663469	0.330664		At30022925	At5g06710	0.157	-0.104	-0.034	0	0.256	-0.258	-0.361	0.023	-0.312	-0.012	-0.641		-0.965	-0.917	-0.445		0	0.055	0.147506		-0.258	-0.184	0.177216		-0.779	-0.742	0.244107		At5g06710	homeobox-leucine zipper protein 14 (HAT14) / HD-ZIP protein 14 contains similarity to homeodomain leucine zipper protein
A008865_01	-3.83297	-0.7954	0.207516	0.567559	0.330664		A008865_01	At2g41110	0.268	-0.123	0	-0.132	0.016	0.936	0.797	1.038	1.639	1.387	0.508	0.229	0.585	0.429	0.069		0	0.0058	0.161605		1.038	1.1594	0.345614		0.429	0.364	0.211573		At2g41110	calmodulin-2/3/5 (CAM2) (CAL1) almost identical to Calmodulin-2/3/5 SP:P25069 from [Arabidopsis thaliana]
A013767_01	-3.83112	-0.9106	0.237685	0.529267	0.330664		A013767_01	At4g24130	0.191	0.217	-0.043	-0.029	0	0.726	0.497	-0.203	0.182	0.139	-0.165	-0.561	-0.897	-0.653	-0.936		0	0.0672	0.126175		0.182	0.2682	0.3564		-0.653	-0.6424	0.310512		At4g24130	expressed protein contains Pfam profile PF04398: Protein of unknown function, DUF538
A002116_01	-3.82937	-0.3738	0.0976139	0.770196	0.330664		A002116_01	At1g75840	0	-0.23	0.084	-0.266	0.06	0.429	0.384	0.197	0.185	0.473	-0.051	-0.184	0.034	0.014	-0.014		0	-0.0704	0.165477		0.384	0.3336	0.133992		-0.014	-0.0402	0.0864939		At1g75840	Rac-like GTP-binding protein (ARAC5) / Rho-like GTP-binding protein (ROP4) identical to RAC-like GTP-binding protein (ARAC5) SP:Q38937 [Arabidopsis thaliana], Rho-like GTP binding protein [Arabidopsis thaliana] GI:2654009; identical to cDNA Rho-like GTP b
At30028077	-3.82421	-0.5166	0.135087	0.698476	0.330664		At30028077	At5g59790	0.062	0	0.802	-0.314	-0.172	-0.087	0.205	-0.052	0.104	0.335	-0.47	-0.344	-0.309	-0.271	-0.684		0	0.0756	0.432045		0.104	0.101	0.176305		-0.344	-0.4156	0.167628		At5g59790	expressed protein
At30021499	-3.81258	-0.5604	0.146987	0.675668	0.330664		At30021499	At4g33520	0.126	-0.032	0.487	0	-0.003	-0.551	-0.568	-0.501	-0.196	-0.117	-1.168	-1.006	-0.712	-0.905	-0.944		0	0.1156	0.216368		-0.501	-0.3866	0.213327		-0.944	-0.947	0.165318		At4g33520	metal-transporting P-type ATPase, putative (PAA1) nearly identical to gi:2668492; contains Pfam heavy-metal-associated domain PF00403
At30011958	-3.80728	-1.2564	0.33	0.407652	0.330664		At30011958	At2g47060	0	-0.049	0.336	-0.169	0.321	0.327	0.259	0.684	0.864	1.602	-0.235	-0.819	0.065	-0.645	-0.912		0	0.0878	0.228229		0.684	0.7472	0.539265		-0.645	-0.5092	0.412782		At2g47060	serine/threonine protein kinase, putative similar to Pto kinase interactor 1 (Pti1)[Lycopersicon esculentum] gi|3668069|gb|AAC61805
A004107_01	-3.80574	-0.833	0.21888	0.552039	0.330664		A004107_01	At1g26560	0.147	-0.213	0.262	0	-0.034	-0.458	-0.571	-0.131	0.088	-0.848	-1.043	-1.378	-1.118	-1.021	-1.525		0	0.0324	0.181335		-0.458	-0.384	0.368285		-1.118	-1.217	0.223203		At1g26560	glycosyl hydrolase family 1 protein contains Pfam PF00232 : Glycosyl hydrolase family 1 domain; TIGRFAM TIGR01233: 6-phospho-beta-galactosidase; similar to amygdalin hydrolase isoform AH I precursor (GI:16757966) [Prunus serotina]
A003932_01	-3.79481	-0.3504	0.0923366	0.785126	0.330664		A003932_01	At1g11790	0.087	-0.101	0.286	-0.273	0	-0.303	-0.399	-0.522	-0.345	-0.301	-0.832	-0.855	-0.613	-0.614	-0.708		0	-0.0002	0.208623		-0.345	-0.374	0.0918423		-0.708	-0.7244	0.115652		At1g11790	prephenate dehydratase family protein similar to gi|2392772 and is a member of the PF|00800 Prephenate dehydratase family. ESTs gb|T21562 and gb|T21062 come from this gene
At30024681	-3.79394	-0.7064	0.186192	0.620381	0.330664		At30024681	At5g23750	0.424	-0.178	-0.258	0.5	0	-0.863	-1.026	-0.807	-0.852	-1.248	-1.323	-1.366	-1.727	-1.953	-1.959		0	0.0976	0.346553		-0.863	-0.9592	0.181507		-1.727	-1.6656	0.308053		At5g23750	remorin family protein contains Pfam domain, PF03766: Remorin, N-terminal region; contains Pfam domain, PF03763: Remorin, C-terminal region
At30010785	-3.79364	-0.7158	0.188684	0.602515	0.330664		At30010785	At2g37040	0.319	-0.215	0.62	0	-0.534	-0.321	-1.074	-0.715	-0.38	-0.451	-1.504	-1.373	-1.331	-0.994	-1.318		0	0.038	0.450089		-0.451	-0.5882	0.310502		-1.331	-1.304	0.188272		At2g37040	phenylalanine ammonia-lyase 1 (PAL1) nearly identical to SP|P35510
A202620_01	-3.78786	-0.5506	0.145359	0.674419	0.330664		A202620_01	At5g18500	0.188	-0.315	0.578	0	-0.084	0.607	0.481	0.15	0.313	0.821	-0.01	-0.012	-0.129	-0.125	-0.105		0	0.0734	0.334952		0.481	0.4744	0.259347		-0.105	-0.0762	0.0602138		At5g18500	protein kinase family protein contains protein kinase domain, Pfam:PF00069
A008906_01	-3.78619	-1.3124	0.346628	0.377683	0.330664		A008906_01	At3g46620	-0.288	-0.108	0	0.068	0.3	0.954	0.427	1.219	1.183	2.191	0.148	-0.339	0.266	-0.168	-0.495		0	-0.0056	0.217414		1.183	1.1948	0.640438		-0.168	-0.1176	0.320812		At3g46620	zinc finger (C3HC4-type RING finger) family protein contains Pfam domain, PF00097: Zinc finger, C3HC4 type (RING finger)
A202416_01	-3.78569	-0.7222	0.190771	0.613326	0.330664		A202416_01	At4g25830	-0.133	0	-0.154	0.072	0.759	-0.711	-0.442	-0.26	-0.355	-0.638	-0.921	-1.519	-1.074	-1.565	-0.938		0	0.1088	0.375327		-0.442	-0.4812	0.189596		-1.074	-1.2034	0.315154		At4g25830	integral membrane family protein contains TIGRFAM TIGR01569 : plant integral membrane protein TIGR01569; contains Pfam PF04535 : Domain of unknown function (DUF588)
At30006371	-3.77338	-1.0504	0.278371	0.461528	0.330664		At30006371	At1g70890	-0.113	0.016	0.602	0	-0.003	-0.158	0.783	1.025	0.013	0.825	-0.461	-0.872	-0.435	-0.43	-0.566		0	0.1004	0.28506		0.783	0.4976	0.531847		-0.461	-0.5528	0.186713		At1g70890	major latex protein-related / MLP-related low similarity to major latex protein {Papaver somniferum}[GI:294062] ; contains Pfam profile PF00407: Pathogenesis-related protein Bet v I family
A201340_01	-3.77321	-0.9618	0.254902	0.500091	0.330664		A201340_01	At2g21880	-0.013	0	0.549	-0.062	0.283	-0.611	-0.349	-0.032	0.114	0.548	-1.157	-1.415	-0.838	-0.836	-0.893		0	0.1514	0.260237		-0.032	-0.066	0.443753		-0.893	-1.0278	0.253771		At2g21880	Ras-related GTP-binding protein, putative similar to Ras family GTP-binding protein SP:Q43463 from [Glycine max]
A016645_01	-3.77215	-0.464	0.123007	0.729024	0.330664		A016645_01	At5g03990	0.044	-0.165	0.322	0	-0.208	0.274	0.254	0.356	0.258	0.476	0.048	0.085	-0.217	-0.342	-0.276		0	-0.0014	0.209821		0.274	0.3236	0.0947143		-0.217	-0.1404	0.19442		At5g03990	expressed protein predicted protein, Arabidopsis thaliana
At30024680	-3.77212	-0.7314	0.193896	0.604766	0.330664		At30024680	At5g23750	0.375	-0.265	-0.032	0.42	0	-0.82	-1.009	-0.7	-0.84	-1.333	-1.382	-1.412	-1.703	-1.801	-2.061		0	0.0996	0.290978		-0.84	-0.9404	0.245565		-1.703	-1.6718	0.283118		At5g23750	remorin family protein contains Pfam domain, PF03766: Remorin, N-terminal region; contains Pfam domain, PF03763: Remorin, C-terminal region
A002600_01	-3.76944	-0.7504	0.199075	0.586614	0.330664		A002600_01	At1g41750	0.266	0	1.021	-0.247	-0.15	0.379	0.063	0.302	0.679	0.903	-0.578	-0.105	-0.295	-0.086	-0.362		0	0.178	0.509482		0.379	0.4652	0.329093		-0.295	-0.2852	0.20241		At1g41750	hypothetical protein
A019002_01	-3.76531	-1.252	0.332509	0.451224	0.330664		A019002_01	At5g22460	0	0.51	0.779	-0.222	-0.524	-0.49	-0.218	-0.033	-0.29	-0.53	-1.375	-1.51	-1.76	-0.685	-2.491		0	0.1086	0.531938		-0.29	-0.3122	0.203942		-1.51	-1.5642	0.653648		At5g22460	esterase/lipase/thioesterase family protein low similarity to 2-hydroxy-6-oxo-6-phenylhexa-2,4-dienoate hydrolase [Rhodococcus sp. RHA1] GI:8978311, SP|Q02104 Lipase 1 precursor (EC 3.1.1.3) (Triacylglycerol lipase) {Psychrobacter immobilis}; contains Int
A009118_01	-3.76352	-0.62028	0.164814	0.645792	0.330664		A009118_01	At3g16700	0.431	0	-0.073	-0.038	0.275	0.277	0.295	0.594	0.771	0.829	-0.329	0.06		-0.117	-0.05		0	0.119	0.222123		0.594	0.5532	0.258902		-0.083	-0.109	0.163815		At3g16700	fumarylacetoacetate hydrolase family protein contains Pfam domain, PF01557: fumarylacetoacetate hydrolase family protein
A200546_01	-3.76106	-1.098	0.291939	0.455442	0.330664		A200546_01	At1g26945	-0.394	0.357	0.746	0	-0.11	-1.385	-0.997	-0.55	-1.289	-0.247	-2.105	-1.763	-1.794	-1.752	-2.544		0	0.1198	0.441458		-0.997	-0.8936	0.485968		-1.794	-1.9916	0.341584		At1g26945	expressed protein supported by full length cDNA gi:26453215 from [Arabidopsis thaliana]
A012118_01	-3.76097	-0.9524	0.253233	0.510746	0.330664		A012118_01	At3g18710	0	0.062	-0.256	-0.147	0.472	0.013	0.157	0.811	0.747	0.045	-0.461	-0.604	-0.369	-0.403	-1.152		0	0.0262	0.278541		0.157	0.3546	0.391748		-0.461	-0.5978	0.322563		At3g18710	U-box domain-containing protein similar to immediate-early fungal elicitor protein CMPG1 [Petroselinum crispum] GI:14582200; contains Pfam profile PF04564: U-box domain
A009989_01	-3.75079	-1.2114	0.322972	0.415558	0.330664		A009989_01	At3g02800	0.007	-0.084	0.045	-0.496	0	0.779	0.807	1.583	1.979	1.87	0.211	-0.064	0.753	0.05	0.011		0	-0.1056	0.223265		1.583	1.4036	0.575946		0.05	0.1922	0.32922		At3g02800	tyrosine specific protein phosphatase family protein contains tyrosine specific protein phosphatases active site, PROSITE:PS00383
A201588_01	-3.74554	-0.643	0.171671	0.648912	0.330664		A201588_01	At3g06035	0	-0.131	0.359	0.14	-0.41	-0.289	-0.189	-0.403	-0.175	-0.034	-0.54	-0.991	-1.066	-0.55	-1.158		0	-0.0084	0.288699		-0.189	-0.218	0.13767		-0.991	-0.861	0.294489		At3g06035	expressed protein
At30006051	-3.74546	-0.528	0.140971	0.690392	0.330664		At30006051	At1g68060	-0.106	-0.141	0.543	0.104	0	0.746	0.597	0.509	0.3	0.842	0.17	-0.18	0.131	0.163	0.07		0	0.08	0.276035		0.597	0.5988	0.211047		0.131	0.0708	0.14566		At1g68060	expressed protein
A014515_01	-3.74392	-0.571	0.152514	0.672152	0.330664		A014515_01	At4g04330	0	0.002	0.174	-0.303	-0.162	-0.475	-0.013	-0.012	-0.374	-0.177	-0.975	-0.96	-0.524	-0.717	-0.73		0	-0.0578	0.181403		-0.177	-0.2102	0.209894		-0.73	-0.7812	0.188695		At4g04330	expressed protein
At30022584	-3.73919	-1.2086	0.323225	0.465825	0.330664		At30022584	At5g03760	0	-0.246	0.385	0.13	-0.476	-1.737	-1.517	-1.236	-1.133	-1.444	-2.855	-2.83	-2.699	-1.557	-3.169		0	-0.0414	0.333034		-1.444	-1.4134	0.23795		-2.83	-2.622	0.619862		At5g03760	glycosyl transferase family 2 protein similar to beta-(1-3)-glucosyl transferase GB:AAC62210 GI:3687658 from [Bradyrhizobium japonicum], cellulose synthase from Agrobacterium tumeficiens [gi:710492] and Agrobacterium radiobacter [gi:710493]; contains Pfam
At30026420	-3.72929	-1.187	0.318291	0.414464	0.330664		At30026420	At5g45280	0.191	-0.121	0.21	0	-0.079	-0.571	-0.17	0.448	0.949	0.587	-1.075	-1.255	-0.706	-0.738	-0.918		0	0.0402	0.152793		0.448	0.2486	0.610697		-0.918	-0.9384	0.23102		At5g45280	pectinacetylesterase, putative similar to pectinacetylesterase precursor GI:1431629 from [Vigna radiata]
At30007843	-3.72704	-1.622	0.435198	0.309384	0.330664		At30007843	At2g04495	-0.03	0.304	0.21	-0.706	0	1.836	0.967	2.328	2.759	2.772	0.533	0.567	1.14	0.607	-0.295		0	-0.0444	0.395599		2.328	2.1324	0.755974		0.567	0.5104	0.514323		At2g04495	expressed protein
A006456_01	-3.72678	-0.91	0.244178	0.522854	0.330664		A006456_01	At2g30540	0.262	0.29	0	-0.375	-0.02	0.051	-0.646	-0.682	0.118	-0.617	-1.255	-1.654	-0.922	-1.372	-1.123		0	0.0314	0.268719		-0.617	-0.3552	0.402746		-1.255	-1.2652	0.274173		At2g30540	glutaredoxin family protein contains INTERPRO Domain IPR002109, Glutaredoxin (thioltransferase)
At30025189	-3.7183	-1.0044	0.270123	0.472986	0.330664		At30025189	At5g28540	0.341	-0.402	0.67	0	-0.676	1.078	0.328	0.497	1.03	1.671	-0.225	0.052	-0.188	0.012	-0.069		0	-0.0134	0.543798		1.03	0.9208	0.531614		-0.069	-0.0836	0.121071		At5g28540	luminal binding protein 1 (BiP-1) (BP1) SWISS-PROT:Q9LKR3 PMID:8888624
A021072_01	-3.71581	-0.5006	0.134722	0.704163	0.330664		A021072_01	At1g23130	0.145	-0.005	0	0.106	-0.402	0.212	-0.106	0.33	0.37	0.361	-0.465	-0.352	-0.212	-0.152	-0.155		0	-0.0312	0.217384		0.33	0.2334	0.199952		-0.212	-0.2672	0.137134		At1g23130	Bet v I allergen family protein similar to Csf-2 [Cucumis sativus][GI:5762258][J Am Soc Hortic Sci 124, 136-139 (1999)]; location of ESTs gb|T45139 and gb|T43456 ; contains Pfam profile PF00407: Pathogenesis-related protein Bet v I family
A019849_01	-3.71356	-0.5006	0.134803	0.713203	0.330664		A019849_01	At2g37585	0.009	-0.459	0.055		-0.009	-0.471	-0.336	-0.366	-0.421	-0.279	-0.907	-1.221	-0.786	-0.584	-0.878		0	-0.101	0.240183		-0.366	-0.3746	0.074413		-0.878	-0.8752	0.23095		At2g37585	glycosyltransferase family 14 protein / core-2/I-branching enzyme family protein contains Pfam profile: PF02485 Core-2/I-Branching enzyme
At30026040	-3.71282	-0.8064	0.217194	0.561977	0.330664		At30026040	At5g42020	0.182	-0.414	0.326	0	-0.514	0.975	0.33	0.318	0.703	1.138	-0.142	0.246	-0.204	-0.158	-0.31		0	-0.084	0.367325		0.703	0.6928	0.370824		-0.158	-0.1136	0.211445		At5g42020	luminal binding protein 2 (BiP-2) (BP2) similar to SWISS-PROT: Q39043; GI:1303695; luminal binding protein (BiP) [Arabidopsis thaliana]
A018725_01	-3.7105	-1.1114	0.299528	0.438614	0.330664		A018725_01	At5g44070	0.265	0	-0.511	-0.279	0.121	0.327	0.301	0.969	1.674	0.758	-0.272	-0.556	0.04	-0.238	-0.502		0	-0.0808	0.312724		0.758	0.8058	0.562753		-0.272	-0.3056	0.237913		At5g44070	phytochelatin synthase 1 (PCS1) identical to phytochelatin synthase [Arabidopsis thaliana] gi|18254401|gb|AAL66747; identical to cDNA phytochelatin synthase, GI:18254400
At30026421	-3.70372	-1.073	0.289709	0.452115	0.527996		At30026421	At5g45280	0.216	-0.326	0.137	-0.151	0	-0.52	-0.181	0.32	0.87	0.528	-1.043	-1.088	-0.847	-0.626	-0.744		0	-0.0248	0.218762		0.32	0.2034	0.555515		-0.847	-0.8696	0.195827		At5g45280	pectinacetylesterase, putative similar to pectinacetylesterase precursor GI:1431629 from [Vigna radiata]
A016256_01	-3.69861	-1.22	0.329854	0.423002	0.527996		A016256_01	At5g47240	0.243	-0.321	0.675	0	-0.205	-0.178	-0.344	0.009	0.813	0.627	-0.992	-1.777	-0.568	-0.838	-0.998		0	0.0784	0.39655		0.009	0.1854	0.508019		-0.992	-1.0346	0.450189		At5g47240	MutT/nudix family protein similar to SP|P53370 Nucleoside diphosphate-linked moiety X motif 6 {Homo sapiens}; contains Pfam profile PF00293: NUDIX domain
A016238_01	-3.69666	-0.6166	0.166799	0.644502	0.527996		A016238_01	At5g54160	0.404	-0.189	0.245	0	-0.235	0.157	-0.237	-0.521	0.082	-0.323	-0.635	-0.889	-0.936	-0.656	-0.809		0	0.045	0.275709		-0.237	-0.1684	0.283513		-0.809	-0.785	0.135401		At5g54160	quercetin 3-O-methyltransferase 1 / flavonol 3-O-methyltransferase 1 / caffeic acid/5-hydroxyferulic acid O-methyltransferase (OMT1) identical to O-methyltransferase 1 [Arabidopsis thaliana][GI:2781394], SP|Q9FK25 Quercetin 3-O-methyltransferase 1 (EC 2.1
A009751_01	-3.6957	-0.4818	0.130368	0.720845	0.527996		A009751_01	At3g07470	0.18	-0.479	0.128	-0.429	0	0.325	0.295	0.303	0.508	0.465	0.038	-0.35	0.175	-0.142	-0.234		0	-0.12	0.312356		0.325	0.3792	0.0997306		-0.142	-0.1026	0.210271		At3g07470	expressed protein contains Pfam profile PF04398: Protein of unknown function, DUF538
A200552_01	-3.69474	-0.8514	0.230436	0.539919	0.527996		A200552_01	At1g27330	0.419	0	0.475	-0.159	-0.196	1.284	0.617	0.862	1.473	1.611	0.064	0.467	0.45	0.425	0.184		0	0.1078	0.318896		1.284	1.1694	0.418317		0.425	0.318	0.18272		At1g27330	expressed protein similar to EST gb|AA650671 and gb|T20610
At30015748	-3.68352	-0.8638	0.234504	0.540829	0.527996		At30015748	At3g44480	0.07	-0.255	0	-0.435	0.207	0.032	0.073	0.539	0.972	0.308	-0.555	-0.616	-0.016	-0.585	-0.623		0	-0.0826	0.258788		0.308	0.3848	0.386059		-0.585	-0.479	0.260234		At3g44480	disease resistance protein (TIR-NBS-LRR class), putative domain signature TIR-NBS-LRR exists, suggestive of a disease resistance protein.
A002999_01	-3.68181	-0.606	0.164593	0.649794	0.527996		A002999_01	At1g56580	0	0.281	0.382	-0.257	-0.082	0.174	-0.311	-0.521	-0.45	-0.331	-0.742	-1.108	-0.97	-0.794	-0.855		0	0.0648	0.262994		-0.331	-0.2878	0.272192		-0.855	-0.8938	0.146796		At1g56580	expressed protein contains Pfam profile PF04398: Protein of unknown function, DUF538
A200382_01	-3.68139	-0.4088	0.111045	0.752027	0.527996		A200382_01	At1g14010	0.24	0	0.254	-0.19	-0.103	0.833	0.588	0.563	0.905	0.748	0.276	0.517	0.281	0.212	0.307		0	0.0402	0.200465		0.748	0.7274	0.149647		0.281	0.3186	0.116285		At1g14010	emp24/gp25L/p24 family protein similar to SP|P49755 Transmembrane protein Tmp21 precursor (21 kDa Transmembrane trafficking protein) {Homo sapiens}; contains Pfam profile PF01105: emp24/gp25L/p24 family
At30024975	-3.68091	-0.4994	0.135673	0.70964	0.527996		At30024975	At5g26667	0.09	0	0.403	-0.492	-0.121	0.19	0.318	0.22	0.552	0.407	-0.239	-0.389	-0.016	0.092	-0.258		0	-0.024	0.325705		0.318	0.3374	0.147295		-0.239	-0.162	0.19526		At5g26667	uridylate kinase / uridine monophosphate kinase / UMP kinase (PYR6) identical to uridylate kinase / UMP/CMP kinase SP:O04905 from [Arabidopsis thaliana]
A008438_01	-3.67654	-0.5724	0.15569	0.664021	0.527996		A008438_01	At2g46930	-0.183	-0.148	0.467	0	0.703	-0.427	-0.485	-0.642	-0.137	0.03	-0.934	-1.034	-0.91	-0.878	-0.767		0	0.1678	0.395887		-0.427	-0.3322	0.272765		-0.91	-0.9046	0.0965391		At2g46930	pectinacetylesterase, putative similar to pectinacetylesterase precursor GI:1431629 from [Vigna radiata]
A005906_01	-3.67461	-0.8564	0.233059	0.554999	0.527996		A005906_01	At5g20150	0	0.391	1.026	-0.368	-0.801	0.469	0.019	-0.296	0.057	0.353	-0.717	-0.713	-0.549	-0.387	-1.314		0	0.0496	0.701834		0.057	0.1204	0.301378		-0.713	-0.736	0.350622		At5g20150	SPX (SYG1/Pho81/XPR1) domain-containing protein similar to PHO1 protein [Arabidopsis thaliana] GI:20069032; contains Pfam profile PF03105: SPX domain
A005845_01	-3.67232	-0.583	0.158755	0.667646	0.527996		A005845_01	At1g65845	0.188	-0.165	-0.004	0	0.437	1.121	0.872	1.442	1.273	1.121	0.591	0.558	0.466	0.376	0.923		0	0.0912	0.230199		1.121	1.1658	0.211016		0.558	0.5828	0.207862		At1g65845	expressed protein [Arabidopsis thaliana]
A024725_01	-3.66941	-0.4964	0.13528	0.714574	0.527996		A024725_01	At5g50150	-0.046	0.009	0.591	0	-0.239	-0.069	-0.272	-0.302	-0.287	-0.189	-0.816	-0.638	-0.797	-0.38	-0.97		0	0.063	0.311751		-0.272	-0.2238	0.0969624		-0.797	-0.7202	0.223589		At5g50150	expressed protein strong similarity to unknown protein (gb|AAF04872.1) contains Pfam profile PF03080: Arabidopsis proteins of unknown function
A014374_01	-3.6681	-0.5306	0.144653	0.688329	0.527996		A014374_01	At4g00880	0.235	-0.067	0.101	0	-0.268	0.241	-0.14	0.131	0.469	0.284	-0.495	-0.226	-0.179	-0.306	-0.462		0	0.0002	0.188241		0.241	0.197	0.224396		-0.306	-0.3336	0.140336		At4g00880	auxin-responsive family protein similar to small auxin up RNA (GI:546362) {Arabidopsis thaliana}
A016644_01	-3.66756	-0.6164	0.168068	0.64485	0.527996		A016644_01	At5g18240	0.195	-0.067	0.352	0	-0.038	-0.101	-0.178	0.104	0.094	-0.6	-0.949	-0.653	-0.762	-0.797	-0.602		0	0.0884	0.179436		-0.101	-0.1362	0.286699		-0.762	-0.7526	0.135308		At5g18240	myb family transcription factor contains Pfam profile: PF00249 myb-like DNA-binding domain
A010589_01	-3.66634	-1.4604	0.398326	0.341183	0.527996		A010589_01	At3g51660	0.33	-0.051	0.453	0	-0.09	1.803	0.687	1.628	2.512	2.435	0.021	0.258	1.013	0.299	0.172		0	0.1284	0.246159		1.803	1.813	0.737849		0.258	0.3526	0.384228		At3g51660	macrophage migration inhibitory factor family protein / MIF family protein contains Pfam profile: PF01187 Macrophage migration inhibitory factor family(MIF)
A015762_01	-3.66515	-0.425	0.115957	0.741654	0.527996		A015762_01	At5g13690	0.07	0	1.134	-0.084	-0.31	0.072	-0.151	-0.082	-0.148	0.26	-0.5	-0.484	-0.402	-0.28	-0.508		0	0.162	0.56187		-0.082	-0.0098	0.175878		-0.484	-0.4348	0.0962663		At5g13690	alpha-N-acetylglucosaminidase family / NAGLU family contains Pfam profile: PF05089 alpha-N-acetylglucosaminidase (NAGLU)
At30019026	-3.66388	-1.1432	0.312019	0.423092	0.527996		At30019026	At4g12520	0.06	0	0.389	-0.192	-0.032	-2.107	-1.897	-0.631	-0.961	-1.294	-2.618	-2.711	-2.316	-2.514	-2.447		0	0.045	0.213708		-1.294	-1.378	0.620435		-2.514	-2.5212	0.152528		At4g12520	protease inhibitor/seed storage/lipid transfer protein (LTP) family protein similar to 14 kDa polypeptide [Catharanthus roseus] GI:407410; contains Pfam protease inhibitor/seed storage/LTP family domain PF00234
At30020249	-3.65767	-0.4704	0.128606	0.724218	0.527996		At30020249	At4g22890	0.264	0	0.532	-0.086	-0.074	-0.465	-0.429	-0.35	-0.168	-0.494	-1.013	-0.809	-0.611	-0.758	-1.067		0	0.1272	0.266783		-0.429	-0.3812	0.130823		-0.809	-0.8516	0.187691		At4g22890	expressed protein
A013157_01	-3.65118	-1.2356	0.338411	0.401253	0.527996		A013157_01	At4g38560		0.09	0.166	-0.639	-0.09	1.278	0.996	1.709	2.215	2.507	0.332	0.646	0.969	0.357	0.223		0	-0.11825	0.363384		1.709	1.741	0.628858		0.357	0.5054	0.30271		At4g38560	expressed protein
A007892_01	-3.64345	-0.613	0.168247	0.642354	0.527996		A007892_01	At2g38760	0.378	0	0.515	-0.172	-0.101	-0.496	0.024	0.04	0.301	0.25	-0.551	-0.602	-0.555	-0.62	-0.618		0	0.124	0.304555		0.04	0.0238	0.315619		-0.602	-0.5892	0.0338038		At2g38760	annexin 3 (ANN3) nearly identical to annexin (AnnAt3) [Arabidopsis thaliana] GI:6503082; contains Pfam profile PF00191: Annexin
A201347_01	-3.64167	-0.7778	0.213583	0.585962	0.527996		A201347_01	At2g22795	0.025	-0.332	0.921	0	-0.382	-0.331	-0.337	-0.237	-0.29	0.303	-1.082	-1.305	-0.776	-0.499	-1.119		0	0.0464	0.523032		-0.29	-0.1784	0.272064		-1.082	-0.9562	0.318392		At2g22795	expressed protein
A019153_01	-3.63332	-1.0846	0.298515	0.45515	0.527996		A019153_01	At5g40380	-0.126	-0.389	0.116	0.038	0	-0.556	-0.592	-0.433	0.19	0.567	-0.965	-1.791	-1.27	-1.108	-1.113		0	-0.0722	0.197505		-0.433	-0.1648	0.516934		-1.113	-1.2494	0.321418		At5g40380	protein kinase family protein contains Pfam domain, PF00069: Protein kinase domain
A010051_01	-3.63257	-0.7218	0.198702	0.612797	0.527996		A010051_01	At3g62110	0.047	0	0.811	-0.112	-0.228	-0.127	0.013	-0.155	-0.085	0.358	-0.871	-0.626	-0.563	-0.35	-1.195		0	0.1036	0.40951		-0.085	0.0008	0.209588		-0.626	-0.721	0.323576		At3g62110	glycoside hydrolase family 28 protein / polygalacturonase (pectinase) family protein weak similarity to polygalacturonase [Lycopersicon esculentum] GI:4325090; contains PF00295: Glycosyl hydrolases family 28
A201667_01	-3.63199	-1.8818	0.518119	0.232197	0.527996		A201667_01	At3g15356	0.93	0	0.704	-0.193	-0.5	0.786	0.913	2.038	2.805	2.979	-0.225	-0.263	0.674	0.115	-0.189		0	0.1882	0.606356		2.038	1.9042	1.02681		-0.189	0.0224	0.393861		At3g15356	legume lectin family protein contains Pfam domain, PF00139: Legume lectins beta domain
A008818_01	-3.62958	-1.3582	0.374203	0.369196	0.527996		A008818_01	At2g41100	0.366	-0.317	0	-0.746	0.3	0.917	0.968	1.702	2.466	2.033	0.362	-0.049	0.876	0.19	-0.084		0	-0.0794	0.460825		1.702	1.6172	0.673105		0.19	0.259	0.390055		At2g41100	touch-responsive protein / calmodulin-related protein 3, touch-induced (TCH3) identical to calmodulin-related protein 3, touch-induced SP:P25071 from [Arabidopsis thaliana]
At30017660	-3.62472	-0.3298	0.0909864	0.794319	0.527996		At30017660	At3g61870	0.089	-0.13	-0.205	0	0.139	-0.548	-0.535	-0.456	-0.767	-0.664	-1.02	-0.87	-0.854	-0.996	-0.879		0	-0.0214	0.144808		-0.548	-0.594	0.121932		-0.879	-0.9238	0.0778473		At3g61870	expressed protein hypothetical protein - Synechocystis sp. (strain PCC 6803), PIR:S75899
A008440_01	-3.61406	-0.5258	0.145487	0.690805	0.527996		A008440_01	At2g31980	0	0.06	-0.177	-0.548	0.117	1.255	0.774	1.077	0.979	1.337	0.389	0.484	0.762	0.639	0.519		0	-0.1096	0.268729		1.077	1.0844	0.223843		0.519	0.5586	0.144683		At2g31980	cysteine proteinase inhibitor-related contains similarity to extracellular insoluble cystatin GI:2204077 from [Daucus carota]
A013888_01	-3.61302	-0.8738	0.241847	0.531612	0.527996		A013888_01	At4g02550	0	-0.203	0.161	-0.732	0.097	0.856	0.947	1.492	1.628	1.838	0.532	0.686	0.588	0.119	0.467		0	-0.1354	0.360797		1.492	1.3522	0.430701		0.532	0.4784	0.21638		At4g02550	expressed protein
A025942_01	-3.61101	-0.6068	0.168042	0.648427	0.527996		A025942_01	At3g52180	-0.041	0.221	1.167	0	-0.59	0.98	1.243	0.742	0.726	1.361	0.204	0.456	0.427	0.566	0.365		0	0.1514	0.641463		0.98	1.0104	0.287606		0.427	0.4036	0.133226		At3g52180	protein tyrosine phosphatase/kinase interaction sequence protein (PTPKIS1) identical to PTPKIS1 protein [Arabidopsis thaliana] GI:11595504; contains Pfam profile PF00782: Dual specificity phosphatase, catalytic domain
At30026012	-3.60823	-1.5222	0.421869	0.345089	0.527996		At30026012	At5g41740	0.208	-0.213	0.921	-0.416	0	1.217	0.781	1.227	2.267	2.152	0.309	-0.449	0.866	-0.062	-0.631		0	0.1	0.514765		1.227	1.5288	0.648233		-0.062	0.0066	0.601836		At5g41740	disease resistance protein (TIR-NBS-LRR class), putative domain signature TIR-NBS-LRR exists, suggestive of a disease resistance protein.
A020930_01	-3.60722	-0.5904	0.163672	0.664496	0.527996		A020930_01	At1g48750	-0.273	0.265	0.705	-0.132	0	-0.191	0.04	0.271	-0.278	-0.042	-0.328	-0.803	-0.886	-0.582	-0.553		0	0.113	0.385797		-0.042	-0.04	0.213641		-0.582	-0.6304	0.220738		At1g48750	protease inhibitor/seed storage/lipid transfer protein (LTP) family protein similar to TED4 [Zinnia elegans] GI:493721; contains Pfam protease inhibitor/seed storage/LTP family domain PF00234
A006526_01	-3.60657	-1.19764	0.332071	0.43767	0.527996		A006526_01	At2g43120	0.703	0	0.537	-0.149	-0.547	0.464	0.06	-0.044	0.743	1.057	-0.447	-1.013	-0.359		-1.506		0	0.1088	0.511077		0.464	0.456	0.461099		-0.73	-0.83125	0.535098		At2g43120	pirin, putative similar to SP|O00625 Pirin {Homo sapiens}; contains Pfam profile PF02678: Pirin
A011409_01	-3.60559	-0.898	0.249057	0.51315	0.527996		A011409_01	At3g07580	0.226	0	0.93	-0.133	-0.031	0.668	0.408	0.828	1.324	1.605	-0.001	0.108	0.21	0.059	-0.033		0	0.1984	0.42948		0.828	0.9666	0.488798		0.059	0.0686	0.0959234		At3g07580	expressed protein
A003719_01	-3.60506	-0.691	0.191675	0.619492	0.527996		A003719_01	At1g67970	0.237	-0.007	0	-0.445	0.317	1.096	1.018	1.452	1.618	1.5	0.621	1.039	0.722	0.358	0.489		0	0.0204	0.296922		1.452	1.3368	0.263911		0.621	0.6458	0.259057		At1g67970	heat shock factor protein, putative (HSF5) / heat shock transcription factor, putative (HSTF5) identical to heat shock transcription factor 5 (HSF5) SP:Q9S7U5 from [Arabidopsis thaliana]; contains Pfam profile: PF00447 HSF-type DNA-binding domain
A003055_01	-3.6023	-0.4222	0.117203	0.747388	0.527996		A003055_01	At1g18060	0	-0.204	0.088	-0.095	0.049	-0.889	-0.999	-0.819	-0.651	-0.769	-1.357	-1.398	-1.108	-1.322	-1.053		0	-0.0324	0.117832		-0.819	-0.8254	0.130211		-1.322	-1.2476	0.15611		At1g18060	expressed protein
A017094_01	-3.60223	-0.5928	0.164565	0.666258	0.527996		A017094_01	At5g59000	0.072	-0.348	-0.117	0	0.308	-0.033	-0.106	0.134	0.108	0.383	-0.237	-0.633	-0.721	-0.666	-0.221		0	-0.017	0.241555		0.108	0.0972	0.188012		-0.633	-0.4956	0.245458		At5g59000	zinc finger (C3HC4-type RING finger) family protein contains Pfam profile: PF00097 zinc finger, C3HC4 type (RING finger) ;contains PROSITE PS00190: Cytochrome c family heme-binding site signature
A200535_01	-3.59928	-0.3044	0.0845724	0.81045	0.527996		A200535_01	At1g25375	0.219	0	0.817	-0.242	-0.085	0.259	0.204	0.246	0.22	0.401	-0.208	0.027	0.025	0.034	-0.07		0	0.1418	0.412524		0.246	0.266	0.0784761		0.025	-0.0384	0.104045		At1g25375	metallo-beta-lactamase family protein
A201362_01	-3.59919	-0.7276	0.202157	0.603473	0.527996		A201362_01	At2g24390	0	0.105	0.602	-0.548	-0.32	-0.322	-0.541	-0.289	-0.039	0.188	-1.183	-0.959	-0.595	-0.702	-1.202		0	-0.0322	0.439018		-0.289	-0.2006	0.280869		-0.959	-0.9282	0.275239		At2g24390	avirulence-responsive protein-related / avirulence induced gene (AIG) protein-related similar to SP|P54121 AIG2 protein {Arabidopsis thaliana}
A022873_01	-3.59788	-0.754	0.209568	0.582193	0.527996		A022873_01	At5g46710	0	-0.063	0.406	-0.52	0.171	0.209	0.463	0.829	0.8	1.152	-0.075	-0.371	0.098	-0.058	0.089		0	-0.0012	0.342213		0.8	0.6906	0.363233		-0.058	-0.0634	0.189774		At5g46710	zinc-binding family protein similar zinc-binding protein [Pisum sativum] GI:16117799; contains Pfam profile PF04640 : Protein of unknown function, DUF597
A201020_01	-3.59722	-1.3662	0.379793	0.376894	0.527996		A201020_01	At1g72930	0.139	0	0.442	-0.739	-0.213	0.539	0.406	0.814	1.488	1.814	-0.66	-0.153	0.132	-0.017	-1.072		0	-0.0742	0.441205		0.814	1.0122	0.612362		-0.153	-0.354	0.499831		At1g72930	Toll-Interleukin-Resistance (TIR) domain-containing protein domain signature TIR exists, suggestive of a disease resistance protein.
A004664_01	-3.596	-0.358	0.0995551	0.780988	0.527996		A004664_01	At1g28100	0	-0.338	0.39	-0.416	0.119	0.1	-0.041	-0.163	-0.061	-0.146	-0.45	-0.418	-0.437	-0.573	-0.223		0	-0.049	0.332248		-0.061	-0.0622	0.104813		-0.437	-0.4202	0.125908		At1g28100	expressed protein
A011732_01	-3.5937	-0.4914	0.136739	0.712609	0.527996		A011732_01	At3g62420	0.148	0	-0.595	-0.305	0.055	0.289	0.293	0.419	0.541	0.657	-0.027	-0.189	0.11	0.142	-0.294		0	-0.1394	0.306112		0.419	0.4398	0.159797		-0.027	-0.0516	0.188306		At3g62420	bZIP transcription factor family protein similar to common plant regulatory factor 6 GI:9650826 from [Petroselinum crispum]
A001237_01	-3.59342	-0.3144	0.0874933	0.802538	0.527996		A001237_01	At1g67480	0.027	-0.143	0.327	0	-0.159	-0.351	-0.548	-0.525	-0.279	-0.332	-0.73	-0.82	-0.725	-0.663	-0.669		0	0.0104	0.195478		-0.351	-0.407	0.121398		-0.725	-0.7214	0.0631767		At1g67480	kelch repeat-containing F-box family protein similar to SKP1 interacting partner 6 [Arabidopsis thaliana] GI:10716957; contains Pfam profiles PF01344: Kelch motif, PF00646: F-box domain
At30017678	-3.58894	-0.9596	0.267377	0.51375	0.527996		At30017678	At3g62020	0.711	0.387	-0.717	-0.065	0	-0.126	-0.596	0.202	0.268	-0.481	-1.415	-1.25	-0.923	-0.542	-1.401		0	0.0632	0.537036		-0.126	-0.1466	0.389751		-1.25	-1.1062	0.372433		At3g62020	germin-like protein (GLP10) identical to germin-like protein subfamily 2 member 4 [SP|Q9M263]
A019963_01	-3.58659	-0.4986	0.139018	0.711569	0.527996		A019963_01	At1g74440	0.099	0	-0.134	-0.471	0.167	0.516	0.223	0.434	0.56	0.528	-0.061	0.257	-0.259	-0.225	0.056		0	-0.0678	0.252241		0.516	0.4522	0.136291		-0.061	-0.0464	0.212042		At1g74440	expressed protein similar to YGL010w-like protein GB:AAC32136 [Picea mariana]
At30018131	-3.57833	-1.0798	0.301761	0.48256	0.527996		At30018131	At4g02200	0.452	0	0.893	-0.626	-0.056	0.728	0.656	1.011	1.41	1.482	0.214	-0.462	0.701	-0.153	-0.412		0	0.1326	0.572025		1.011	1.0574	0.379602		-0.153	-0.0224	0.485099		At4g02200	drought-responsive family protein similar to drought-induced mRNA, Di19 [Arabidopsis thaliana] gi|469110|emb|CAA55321
A020291_01	-3.57829	-0.5536	0.154711	0.683184	0.527996		A020291_01	At3g12780	0.021	0	0.411	-0.118	-0.061	-0.178	-0.154	-0.015	0.167	0.233	-0.682	-0.777	-0.265	-0.36	-0.631		0	0.0506	0.208689		-0.015	0.0106	0.18523		-0.631	-0.543	0.219428		At3g12780	phosphoglycerate kinase, putative similar to SP|P41758 Phosphoglycerate kinase, chloroplast precursor (EC 2.7.2.3) {Chlamydomonas reinhardtii}; contains Pfam profile PF00162: phosphoglycerate kinase
A013768_01	-3.57528	-0.6696	0.187286	0.62283	0.527996		A013768_01	At4g23610	0	0.025	-0.513	-0.064	0.252	1.377	0.774	1.416	1.566	1.261	0.705	0.796	0.717	0.313	0.515		0	-0.06	0.279908		1.377	1.2788	0.302527		0.705	0.6092	0.195129		At4g23610	expressed protein
A004818_01	-3.57468	-0.4773	0.133522	0.712204	0.527996		A004818_01	At1g12750	0.493	-0.099	0	-0.022	1.007	-0.275	-0.033	0.171	0.296		-0.4	-0.413	-0.3	-0.404	-0.512		0	0.2758	0.470918		0.069	0.03975	0.249834		-0.404	-0.4058	0.0751013		At1g12750	rhomboid family protein contains PFAM domain PF01694, Rhomboid family
A023758_01	-3.57284	-1.698	0.475252	0.299863	0.527996		A023758_01	At1g20510	0.528	0	0.933	-0.281	-0.234	1.29	0.8	1.57	2.761	2.134	0.048	-0.237	0.985	0.097	-0.828		0	0.1892	0.525359		1.57	1.711	0.759683		0.048	0.013	0.656286		At1g20510	4-coumarate--CoA ligase family protein / 4-coumaroyl-CoA synthase family protein similar to SP|P14912 and SP|P14913 from Petroselinum crispum; contains Pfam AMP-binding enzyme domain PF00501
A011963_01	-3.56514	-0.6518	0.182826	0.639912	0.527996		A011963_01	At3g27960	0.655	0	-0.02	0.492	-0.05	0.881	1.119	0.808	1.34	1.164	0.417	0.235	0.744	0.599	0.058		0	0.2154	0.332417		1.119	1.0624	0.216918		0.417	0.4106	0.274706		At3g27960	kinesin light chain-related low similarity to kinesin light chain [Plectonema boryanum] GI:2645229; contains Pfam profile PF00515: TPR Domain
A021044_01	-3.56355	-0.6348	0.178137	0.648263	0.527996		A021044_01	At4g24780	-0.135	0.262	0	0.01	-0.098	-1.039	-0.903	-0.962	-1.138	-1.421	-1.84	-1.772	-1.581	-1.362	-2.082		0	0.0078	0.155136		-1.039	-1.0926	0.203584		-1.772	-1.7274	0.271735		At4g24780	pectate lyase family protein similar to pectate lyase GP:14289169 from [Salix gilgiana]
At30014377	-3.56291	-0.3138	0.0880742	0.803048	0.527996		At30014377	At3g20560	0.13	0	0.107	-0.098	-0.374	0.137	0.164	-0.011	-0.042	-0.115	-0.335	-0.239	-0.324	-0.19	-0.348		0	-0.047	0.204196		-0.011	0.0266	0.119621		-0.324	-0.2872	0.0691137		At3g20560	thioredoxin family protein contains Pfam profile PF00085: Thioredoxin
A011797_01	-3.561	-0.7034	0.197529	0.601897	0.527996		A011797_01	At3g47510	0.187	-0.199	-0.174	0.078	0	-0.056	-0.598	-0.067	0.133	0.374	-0.752	-0.824	-0.588	-0.644	-0.923		0	-0.0216	0.16477		-0.056	-0.0428	0.358342		-0.752	-0.7462	0.134923		At3g47510	expressed protein
A007815_01	-3.55997	-0.83168	0.23362	0.565631	0.527996		A007815_01	At2g43550	0.46	0	0.373	-0.113	-1.01	0.553	0.454	0.019	0.845	0.387	-0.28	-0.686			-0.818		0	-0.058	0.584546		0.454	0.4516	0.298482		-0.686	-0.594667	0.280388		At2g43550	trypsin inhibitor, putative similar to SP|P26780 Trypsin inhibitor 2 precursor (MTI-2) {Sinapis alba}
At30012149	-3.55539	-0.6288	0.176858	0.641226	0.527996		At30012149	At3g01500	0.22	-0.442	0.05	-0.068	0	-0.938	-1.11	-1.216	-1.227	-1.704	-1.97	-1.659	-1.696	-1.948	-2.066		0	-0.048	0.244626		-1.216	-1.239	0.284666		-1.948	-1.8678	0.179773		At3g01500	carbonic anhydrase 1, chloroplast / carbonate dehydratase 1 (CA1) nearly identical to SP|P27140 Carbonic anhydrase, chloroplast precursor (EC 4.2.1.1) (Carbonate dehydratase) {Arabidopsis thaliana}
A016215_01	-3.55066	-0.503	0.141664	0.707601	0.527996		A016215_01	At5g15320	0	0.066	0.389	-0.348	-0.355	0.186	0.118	0.137	0.223	0.514	-0.346	-0.391	0.025	-0.152	-0.473		0	-0.0496	0.312452		0.186	0.2356	0.160995		-0.346	-0.2674	0.201582		At5g15320	expressed protein predicted protein, Arabidopsis thaliana
A012511_01	-3.54971	-1.123	0.316364	0.444711	0.527996		A012511_01	At3g52430	0.33	0	0.139	-0.535	-0.24	0.813	0.209	1.189	1.61	1.378	-0.19	0.211	0.156	0.045	-0.638		0	-0.0612	0.336645		1.189	1.0398	0.548506		0.045	-0.0832	0.346199		At3g52430	phytoalexin-deficient 4 protein (PAD4) identical to phytoalexin-deficient 4 protein [Arabidopsis thaliana] GI:6457331; contains Pfam profile PF01764: Lipase
A012326_01	-3.54781	-0.4	0.112746	0.753918	0.527996		A012326_01	At3g08710	0.038	0	-0.152	-0.113	0.06	0.399	0.442	0.488	0.831	0.656	0.118	0.177	0.278	0.083	0.16		0	-0.0334	0.0939936		0.488	0.5632	0.17863		0.16	0.1632	0.0739168		At3g08710	thioredoxin family protein similar to thioredoxin H-type GB:P29448 SP|P29448 [Arabidopsis thaliana], Thioredoxin H-type 2 (TRX-H2) SP|Q07090 {Nicotiana tabacum}; contains Pfam profile: PF00085 Thioredoxin
A021060_01	-3.5441	-1.6324	0.460597	0.307575	0.527996		A021060_01	At4g14365	-0.066	0.037	0.555	-1.004	0	1.614	1.132	2.271	3.046	2.734	0.444	0.355	1.392	0.622	-0.178		0	-0.0956	0.564816		2.271	2.1594	0.787669		0.444	0.527	0.568055		At4g14365	zinc finger (C3HC4-type RING finger) family protein / ankyrin repeat family protein contains Pfam profile: PF00097 zinc finger, C3HC4 type (RING finger) and Pfam profile: PF00023 ankyrin repeat
At30002642	-3.54327	-0.4674	0.131912	0.71976	0.527996		At30002642	At1g24265	-0.056	0.198	0.509	0	-0.358	0.705	0.551	0.333	0.384	0.187	-0.022	-0.045	0.082	0.047	-0.239		0	0.0586	0.321098		0.384	0.432	0.200512		-0.022	-0.0354	0.124797		At1g24265	expressed protein
At30028169	-3.52796	-0.3468	0.0983004	0.782499	0.587188		At30028169	At5g60570	0	0	0.514	0.156	-0.007	0.081	0.08	0.104	0.208	0.453	-0.172	-0.122	-0.157	-0.16	-0.197		0	0.1326	0.223979		0.104	0.1852	0.158709		-0.16	-0.1616	0.0271717		At5g60570	kelch repeat-containing F-box family protein contains Pfam:PF01344 Kelch motif, Pfam:PF00646 F-box domain
A004846_01	-3.5225	-0.2932	0.0832363	0.815741	0.587188		A004846_01	At1g07570	-0.052	0	0.406	-0.35	0.015	-0.02	-0.182	-0.22	-0.003	-0.098	-0.308	-0.518	-0.434	-0.333	-0.396		0	0.0038	0.269348		-0.098	-0.1046	0.0959573		-0.396	-0.3978	0.083703		At1g07570	protein kinase (APK1a) identical to Protein kinase APK1A from [Arabidopsis thaliana] SWISS-PROT:Q06548
A005174_01	-3.52069	-0.3134	0.0890168	0.803017	0.587188		A005174_01	At1g09630	0.287	0	0.289	-0.383	-0.117	0.376	0.1	0.314	0.412	0.233	-0.03	-0.062	0.016	0.054	-0.11		0	0.0152	0.285093		0.314	0.287	0.12466		-0.03	-0.0264	0.0642869		At1g09630	Ras-related GTP-binding protein, putative similar to GTP-binding protein GI:1370146 from [Lotus japonicus]
A007964_01	-3.51633	-0.9392	0.267097	0.532353	0.587188		A007964_01	At2g06850	0.642	-0.471	-0.14	0	0.27	0.21	0.464	0.923	0.778	0.834	-0.469	-0.959	0.14	0.088	-0.287		0	0.0602	0.420828		0.778	0.6418	0.296913		-0.287	-0.2974	0.4492		At2g06850	xyloglucan:xyloglucosyl transferase / xyloglucan endotransglycosylase / endo-xyloglucan transferase (EXT) (EXGT-A1) identical to endo-xyloglucan transferase (ext) GI:469484 and endoxyloglucan transferase (EXGT-A1) GI:5533309 from [Arabidopsis thaliana]
A202729_01	-3.51628	-0.3066	0.0871944	0.806752	0.587188		A202729_01	At5g20080	0.105	-0.091	0.024	-0.046	0	0.216	0.138	0.006	0.131	0.339	-0.124	-0.23	-0.129	-0.066	-0.154		0	-0.0016	0.074137		0.138	0.166	0.122513		-0.129	-0.1406	0.059471		At5g20080	NADH-cytochrome b5 reductase, putative similar to SP|P36060 NADH-cytochrome b5 reductase precursor (EC 1.6.2.2) {Saccharomyces cerevisiae}; contains Pfam profiles PF00175: Oxidoreductase NAD-binding domain, PF00970: oxidoreductase, FAD-binding
A017088_01	-3.51571	-0.5614	0.159683	0.68131	0.587188		A017088_01	At5g15350	0.233	-0.48	-0.161	0	0.168	0.415	0.501	0.227	0.319	0.666	0.024	-0.55	0.06	-0.153	-0.06		0	-0.048	0.286057		0.415	0.4256	0.169112		-0.06	-0.1358	0.245701		At5g15350	plastocyanin-like domain-containing protein contains plastocyanin-like domain Pfam:PF02298
At30017677	-3.51309	-0.8268	0.235349	0.552743	0.587188		At30017677	At3g62020	0.998	0.471	-0.777	0	-0.141	0.207	-0.371	0.255	0.464	-0.444	-1.001	-0.952	-0.675	-0.454	-0.941		0	0.1102	0.667221		0.207	0.0222	0.404809		-0.941	-0.8046	0.233785		At3g62020	germin-like protein (GLP10) identical to germin-like protein subfamily 2 member 4 [SP|Q9M263]
A002360_01	-3.50995	-0.6156	0.175387	0.651546	0.587188		A002360_01	At1g22250	-0.52	0.312	0.757	-0.764	0	0.205	0.321	0.405	0.623	-0.04	-0.617	-0.045	-0.394	-0.139	-0.369		0	-0.043	0.615476		0.321	0.3028	0.245143		-0.369	-0.3128	0.22595		At1g22250	expressed protein
At30004638	-3.50813	-0.9524	0.271484	0.496792	0.587188		At30004638	At1g53430	0.164	-0.57	0.448	-0.161	0	0.516	0.429	0.809	1.313	1.58	-0.037	-0.263	0.335	-0.124	-0.026		0	-0.0238	0.379338		0.809	0.9294	0.501554		-0.037	-0.023	0.221455		At1g53430	leucine-rich repeat family protein / protein kinase family protein contains Pfam domains PF00560: Leucine Rich Repeat and PF00069: Protein kinase domain
A021488_01	-3.50669	-1.6202	0.462032	0.299897	0.587188		A021488_01	At5g52760	0.14	0	0.477	-0.625	-0.227	1.528	0.896	2.237	2.739	2.945	0.303	0.358	1.233	0.387	-0.037		0	-0.047	0.411776		2.237	2.069	0.853392		0.358	0.4488	0.470184		At5g52760	heavy-metal-associated domain-containing protein contains Pfam profile PF00403: Heavy-metal-associated domain
A018402_01	-3.50412	-0.65764	0.187676	0.632694	0.587188		A018402_01	At5g55400	0	-0.194	0.624	-0.213	1.042	-0.544		-0.771	-0.493	-0.114	-1.233		-1.435	-0.932	-0.932		0	0.2518	0.55703		-0.518	-0.4805	0.272581		-1.083	-1.133	0.24631		At5g55400	fimbrin-like protein, putative similar to fimbrin-like protein (ATFIM1) [Arabidopsis thaliana] GI:2905893; contains Pfam profile PF00307: Calponin homology (CH) domain
At30010210	-3.50025	-1.3338	0.381058	0.384564	0.587188		At30010210	At2g32130	-0.251	-0.269	0.251		0.446	0.249		1.11	1.408	1.756	-0.213	-0.799	0.397	-0.434	-0.663		0	0.04425	0.360299		1.259	1.13075	0.644391		-0.434	-0.3424	0.469871		At2g32130	expressed protein contains Pfam domain, PF04859: Plant protein of unknown function (DUF641)
A010846_01	-3.49995	-0.4374	0.124973	0.733312	0.587188		A010846_01	At3g13480	0	0.017	0.458	-0.267	-0.143	0.088	-0.065	0.013	0.186	0.463	-0.279	-0.217	-0.296	-0.271	-0.439		0	0.013	0.274293		0.088	0.137	0.204486		-0.279	-0.3004	0.0829265		At3g13480	expressed protein ; expression supported by MPSS
At30004574	-3.49959	-0.4188	0.119671	0.74774	0.587188		At30004574	At1g52870	0	0.025	0.146	-0.128	-0.136	-0.241	-0.518	-0.179	-0.253	-0.472	-0.927	-0.809	-0.573	-0.638	-0.81		0	-0.0186	0.117358		-0.253	-0.3326	0.151761		-0.809	-0.7514	0.143417		At1g52870	peroxisomal membrane protein-related contains weak similarity to Swiss-Prot:Q07066 22 kDa peroxisomal membrane protein [Rattus norvegicus]
A016950_01	-3.49671	-0.7352	0.210255	0.597623	0.587188		A016950_01	At5g61790	0.144	-0.468	0.057	0	-0.491	0.795	0.239	0.133	0.687	0.788	-0.136	0.203	-0.485	-0.274	-0.342		0	-0.1516	0.3038		0.687	0.5284	0.317693		-0.274	-0.2068	0.261313		At5g61790	calnexin 1 (CNX1) identical to calnexin homolog 1, Arabidopsis thaliana, EMBL:AT08315 [SP|P29402]
A009681_01	-3.49585	-1.7274	0.494129	0.282689	0.587188		A009681_01	At3g21150	-0.017	0	0.25	-0.808	0.348	-0.125	-0.225	1.114	1.735	1.227	-1.059	-1.388	-0.038	-0.928	-1.498		0	-0.0454	0.454547		1.114	0.7452	0.872695		-1.059	-0.9822	0.576861		At3g21150	zinc finger (B-box type) family protein contains Pfam profile:PF01760 CONSTANS family zinc finger
A007849_01	-3.49497	-0.7728	0.221118	0.582213	0.587188		A007849_01	At2g35650	0.014	-0.365	0.361	-0.137	0	-0.236	-0.336	-0.184	0.1	0.47	-1.085	-1.022			-0.945		0	-0.0254	0.264237		-0.184	-0.0372	0.326508		-1.022	-1.01733	0.0701166		At2g35650	glycosyl transferase family 2 protein similar to beta-(1-3)-glucosyl transferase GB:AAC62210 GI:3687658 from [Bradyrhizobium japonicum], cellulose synthase from Agrobacterium tumeficiens [gi:710492] and Agrobacterium radiobacter [gi:710493]; contains Pfam
A018384_01	-3.49202	-0.3808	0.109049	0.76572	0.587188		A018384_01	At5g61560	0	-0.041	0.242	0.031	-0.145	0.123	0.096	0.374	0.446	0.174	-0.169	-0.065	-0.01	-0.207	-0.24		0	0.0174	0.142054		0.174	0.2426	0.157432		-0.169	-0.1382	0.097261		At5g61560	protein kinase family protein contains protein kinase domain, Pfam:PF00069
At30018132	-3.49158	-1.0104	0.289382	0.510828	0.587188		At30018132	At4g02200	0.371	-0.015	0.904	-0.435	0	0.599	0.559	0.933	1.098	1.313	0.207	-0.49	0.599	-0.361	-0.505		0	0.165	0.502041		0.933	0.9004	0.323165		-0.361	-0.11	0.491578		At4g02200	drought-responsive family protein similar to drought-induced mRNA, Di19 [Arabidopsis thaliana] gi|469110|emb|CAA55321
A017262_01	-3.49138	-0.5846	0.167441	0.656834	0.587188		A017262_01	At5g44210	-0.022	0	-0.298	0.359	0.554	-0.523	-0.266	-0.265	0.104	0.205	-0.636	-0.886	-0.664	-0.694	-0.788		0	0.1186	0.337178		-0.265	-0.149	0.298474		-0.694	-0.7336	0.10262		At5g44210	ERF domain protein 9 (ERF9) identical to ERF domain protein 9 GI:11414988 from [Arabidopsis thaliana]
A007242_01	-3.49123	-0.379	0.108558	0.768265	0.587188		A007242_01	At2g30120	0.032	0	0.193	-0.233	-0.026	0.141	0.123	0.19	0.056	0.416	-0.128	-0.15	-0.057	-0.271	-0.363		0	-0.0068	0.152485		0.141	0.1852	0.137665		-0.15	-0.1938	0.122015		At2g30120	expressed protein
At30016640	-3.48801	-0.7242	0.207626	0.598267	0.587188		At30016640	At3g52720	0.166	-0.127	0.378	0	-0.021	-0.31	-0.901	-0.397	-0.162	-0.007	-0.97	-1.441	-0.859	-1.117	-1.011		0	0.0792	0.19726		-0.31	-0.3554	0.339211		-1.011	-1.0796	0.222144		At3g52720	carbonic anhydrase family protein low similarity to storage protein (dioscorin) [Dioscorea cayenensis] GI:433463; contains Pfam profile PF00194: Eukaryotic-type carbonic anhydrase
At30024976	-3.485	-0.5028	0.144276	0.708795	0.587188		At30024976	At5g26667	0.14	-0.031	0.531	-0.123	0	0.41	0.548	0.277	0.572	0.227	-0.209	-0.238	0.046	0.208	-0.287		0	0.1034	0.256999		0.41	0.4068	0.155254		-0.209	-0.096	0.213304		At5g26667	uridylate kinase / uridine monophosphate kinase / UMP kinase (PYR6) identical to uridylate kinase / UMP/CMP kinase SP:O04905 from [Arabidopsis thaliana]
A019496_01	-3.48473	-0.7844	0.225096	0.569797	0.587188		A019496_01	At1g09210	0.303	-0.001	1.034	0	-0.316	1.259	0.391	0.414	1.035	0.917	-0.125	0.079	0.063	0.328	-0.251		0	0.204	0.513016		0.917	0.8032	0.385947		0.063	0.0188	0.220597		At1g09210	calreticulin 2 (CRT2) identical to SP|Q38858 Calreticulin 2 precursor {Arabidopsis thaliana}
At30015766	-3.47587	-0.7432	0.213817	0.582704	0.587188		At30015766	At3g44630	0.131	-0.186	1.004	0	-0.057	0.429	0.178	0.523	0.957	1.128	-0.254	-0.024	0.123	-0.133	-0.213		0	0.1784	0.475365		0.523	0.643	0.39059		-0.133	-0.1002	0.152544		At3g44630	disease resistance protein RPP1-WsB-like (TIR-NBS-LRR class), putative domain signature TIR-NBS-LRR exists, suggestive of a disease resistance protein., closest Col-0 homolog to RPP1-WsB
A010131_01	-3.47567	-0.3918	0.112726	0.761051	0.587188		A010131_01	At3g57120		0.078	-0.078	-0.19	0.278	0.507	0.402	0.543	0.792	0.658	0.233	0.185	0.343	0.004	0.178		0	0.022	0.202991		0.543	0.5804	0.149507		0.185	0.1886	0.122488		At3g57120	protein kinase family protein contains eukaryotic protein kinase domain, INTERPRO:IPR000719
A009232_01	-3.47421	-0.3564	0.102585	0.77824	0.587188		A009232_01	At3g62370	0.322	0	-0.278	-0.152	0.382	0.26	0.251	0.259	0.478	0.039	-0.209	-0.03	-0.103	-0.044	-0.109		0	0.0548	0.289388		0.259	0.2574	0.155252		-0.103	-0.099	0.0707142		At3g62370	expressed protein
A200533_01	-3.47121	-0.6774	0.195148	0.613236	0.587188		A200533_01	At1g24575	0.237	0	0.756	-0.051	-0.238	0.673	0.136	0.144	0.522	0.944	-0.1	-0.414	-0.109	-0.271	-0.074		0	0.1408	0.383349		0.522	0.4838	0.348378		-0.109	-0.1936	0.145593		At1g24575	expressed protein
At30012018	-3.46707	-0.5676	0.163712	0.6638	0.587188		At30012018	At2g47630	0	-0.081	0.454	-0.071	0.053	0.372	-0.034	-0.467	0.068	-0.05	-0.565	-0.631	-0.649	-0.61	-0.494		0	0.071	0.220976		-0.034	-0.0222	0.300952		-0.61	-0.5898	0.062054		At2g47630	esterase/lipase/thioesterase family protein similar to monoglyceride lipase from [Homo sapiens] GI:14594904, [Mus musculus] GI:2632162; contains Interpro entry IPR000379
A019358_01	-3.46308	-0.4858	0.14028	0.72287	0.587188		A019358_01	At5g13400	0	-0.211	-0.576	0.179	0.129	-0.235	-0.249	-0.164	-0.201	-0.158	-0.312	-0.795	-0.837	-0.935	-0.557		0	-0.0958	0.307852		-0.201	-0.2014	0.0408571		-0.795	-0.6872	0.251591		At5g13400	proton-dependent oligopeptide transport (POT) family protein contains Pfam profile: PF00854 POT family
A019999_01	-3.45855	-0.839	0.242587	0.557179	0.587188		A019999_01	At3g10720	0	-0.389	0.387	-0.25	0.088	-0.305	-0.127	0.357	0.467	-0.198	-0.657	-1.335	-0.429	-0.741	-0.839		0	-0.0328	0.302471		-0.127	0.0388	0.348701		-0.741	-0.8002	0.335155		At3g10720	pectinesterase, putative contains similarity to pectinesterase from Vitis vinifera GI:15081598, Prunus persica SP|Q43062; contains Pfam profile PF01095 pectinesterase
A016676_01	-3.45797	-1.038	0.300176	0.469305	0.587188		A016676_01	At5g02540	-0.043	0	-0.365	0.019	0.575	-1.83	-2.836	-1.548	-1.643	-2.36	-3.476	-3.072	-3.082	-3.101	-2.676		0	0.0372	0.3388		-1.83	-2.0434	0.543077		-3.082	-3.0814	0.283077		At5g02540	short-chain dehydrogenase/reductase (SDR) family protein contains INTERPRO family IPR002198 Short-chain dehydrogenase/reductase (SDR) superfamily
At30013319	-3.45164	-0.688	0.199326	0.619585	0.587188		At30013319	At3g11700	0.186	-0.36	-0.586	0	0.071	-0.178	-0.112	-0.26	0.246	0.368	-0.508	-1.125	-0.553	-0.725	-0.465		0	-0.1378	0.323144		-0.112	0.0128	0.277015		-0.553	-0.6752	0.270126		At3g11700	beta-Ig-H3 domain-containing protein / fasciclin domain-containing protein contains Pfam profile PF02469: Fasciclin domain
A004260_01	-3.4509	-0.3442	0.099742	0.788112	0.587188		A004260_01	At1g53720	0.002	0	-0.193	0.161	-0.117	-0.067	-0.106	0.108	-0.146	-0.172	-0.554	-0.495	-0.422	-0.4	-0.233		0	-0.0294	0.134667		-0.106	-0.0766	0.110625		-0.422	-0.4208	0.121399		At1g53720	cyclophilin-RNA interacting protein, putative
A003569_01	-3.44726	-1.4978	0.434489	0.336699	0.587188		A003569_01	At1g04980	0.157	-0.744	0			1.164	0.073	0.716	1.67	1.945	-0.941	0.138	-0.263	0.066	-0.921		0	-0.195667	0.481315		1.164	1.1136	0.749046		-0.263	-0.3842	0.521594		At1g04980	thioredoxin family protein similar to SP|Q63081 Protein disulfide isomerase A6 precursor (EC 5.3.4.1) {Rattus norvegicus}; contains Pfam profile PF00085: Thioredoxin
A016673_01	-3.44574	-0.3804	0.110397	0.767277	0.587188		A016673_01	At5g54630	0	-0.367	-0.462	0.066	0.235	-0.673	-0.507	-0.4	-0.629	-0.333	-0.995	-0.846	-0.942	-0.962	-0.699		0	-0.1056	0.29663		-0.507	-0.5084	0.145048		-0.942	-0.8888	0.119711		At5g54630	zinc finger protein-related contains Prosite:PS00028 Zinc finger, C2H2 type, domain
A017144_01	-3.445	-1.043	0.302758	0.470061	0.587188		A017144_01	At5g04020	0.218	-0.179	0.713	-0.126	0	0.674	0.824	1.029	1.69	1.84	0.281	-0.129	0.661	0.158	-0.129		0	0.1252	0.362434		1.029	1.2114	0.523532		0.158	0.1684	0.328761		At5g04020	calmodulin-binding protein-related (PICBP) contains similarity to potato calmodulin-binding protein PCBP GI:17933110 from [Solanum tuberosum]
A006108_01	-3.44457	-0.5136	0.149104	0.701068	0.587188		A006108_01	At2g39880	-0.023	0	0.84	-0.301	0.08	-0.121	-0.228	-0.26	-0.116	0.212	-0.814	-0.704	-0.426	-0.376	-0.761		0	0.1192	0.42781		-0.121	-0.1026	0.187077		-0.704	-0.6162	0.201043		At2g39880	myb family transcription factor (MYB25) contains Pfam profile: PF00249 myb-like DNA-binding domain
A017160_01	-3.4363	-0.3766	0.109595	0.772668	0.587188		A017160_01	At5g57800	-0.046	0	-0.474	0.355	0.334	0.075	0.01	-0.152	0.056	-0.066	-0.297	-0.659	-0.426	-0.267	-0.311		0	0.0338	0.338623		0.01	-0.0154	0.0937219		-0.311	-0.392	0.160978		At5g57800	CER1 protein, putative (WAX2) similar to maize glossy1 homolog GI:2213643 from [Oryza sativa]; contains Pfam profile PF01598: Sterol desaturase
A002085_01	-3.43288	-0.5776	0.168255	0.665148	0.587188		A002085_01	At1g31130	0.291	0	-0.444	-0.077	0.037	0.486	0.372	0.743	0.957	0.941	0.239	0.169	0.308	0.026	-0.131		0	-0.0386	0.265361		0.743	0.6998	0.264272		0.169	0.1222	0.175868		At1g31130	expressed protein
A003844_01	-3.42964	-1.17704	0.343196	0.424713	0.587188		A003844_01	At1g52040	0	-0.843	1.905	0.184	-0.316	-0.177		-1.184	-1.69	-1.157	-1.955	-2.879	-2.54	-2.285	-1.906		0	0.186	1.03687		-1.171	-1.052	0.63275		-2.285	-2.313	0.408192		At1g52040	jacalin lectin family protein nearly identical to myrosinase-binding protein homolog GI:2997767 from [Arabidopsis thaliana]; contains Pfam profile PF01419 jacalin-like lectin domain; identical to cDNA myrosinase-binding protein homolog GI:2997766
A014442_01	-3.4271	-1.1072	0.323072	0.450838	0.587188		A014442_01	At4g09570	0.223	0	0.816	-0.389	-0.186	0.616	0.55	1.132	1.694	1.658	-0.257	-0.048	0.502	0.307	-0.39		0	0.0928	0.463261		1.132	1.13	0.547147		-0.048	0.0228	0.375535		At4g09570	calcium-dependent protein kinase, putative / CDPK, putative similar to calcium-dependent protein kinase [Arabidopsis thaliana] gi|604881|dbj|BAA04830; contains protein kinase domain, Pfam:PF00069; contains EF hand domain (calcium-binding EF-hand), Pfam:PF
At30020308	-3.42576	-0.7468	0.217996	0.589747	0.587188		At30020308	At4g23430	0.14	0	0.674	-0.24	-0.436	-0.775	-0.925	-0.323	-0.114	-0.277	-1.435	-1.36	-0.973	-0.943	-1.437		0	0.0276	0.423605		-0.323	-0.4828	0.348147		-1.36	-1.2296	0.250096		At4g23430	short-chain dehydrogenase/reductase (SDR) family protein contains INTERPRO family IPR002198 Short-chain dehydrogenase/reductase (SDR) superfamily; contains Pfam PF00106: oxidoreductase, short chain dehydrogenase/reductase family
A007546_01	-3.42126	-1.6776	0.490346	0.292636	0.587188		A007546_01	At2g18210	0.57	0	0.475	-0.451	-0.053	-0.258	0.364	1.473	1.665	1.669	-0.765	-1.275	0.217	-0.842	-0.81		0	0.1082	0.417791		1.473	0.9826	0.880208		-0.81	-0.695	0.549518		At2g18210	expressed protein
A012056_01	-3.41711	-0.666	0.194902	0.614828	0.587188		A012056_01	At3g50900	0.34	0	0.425	-0.004	-0.239	0.407	0.653	0.95	1.388	0.919	0.224	0.16	0.282	0.256	0.065		0	0.1044	0.273343		0.919	0.8634	0.366867		0.224	0.1974	0.0869299		At3g50900	expressed protein
A001958_01	-3.41577	-0.5428	0.15891	0.675426	0.587188		A001958_01	At1g20780	0	-0.244	0.22	0.068	-0.061	0.276	0.278	0.384	0.761	0.902	-0.011	0.064	-0.062	-0.063	-0.041		0	-0.0034	0.170458		0.384	0.5202	0.291805		-0.041	-0.0226	0.0528138		At1g20780	armadillo/beta-catenin repeat protein-related / U-box domain-containing protein low similarity to immediate-early fungal elicitor protein CMPG1 [Petroselinum crispum] GI:14582200; contains Pfam profile PF04564: U-box domain
A001703_01	-3.41258	-0.6364	0.186487	0.643935	0.587188		A001703_01	At1g29520	0.398	-0.111	-0.321	0	0.62	0.105	-0.428	-0.448	-0.215	-0.012	-0.727	-0.76	-1.23	-0.927	-0.536		0	0.1172	0.38389		-0.215	-0.1996	0.246009		-0.76	-0.836	0.260372		At1g29520	AWPM-19-like membrane family protein contains Pfam profile: PF05512 AWPM-19-like family
At30006581	-3.4095	-1.7752	0.520662	0.304398	0.587188		At30006581	At1g72900	-0.061	0	0.441	-1.069	0.359	0.648	0.563	1.906	2.235	1.537	-0.408	-0.951	0.932	-0.402	-1.158		0	-0.066	0.601678		1.537	1.3778	0.747603		-0.408	-0.3974	0.814313		At1g72900	disease resistance protein (TIR-NBS class), putative domain signature TIR-NBS exists, suggestive of a disease resistance protein.
A200816_01	-3.40455	-0.8578	0.251957	0.535943	0.587188		A200816_01	At1g53440	0.338	-0.06	0.682	-0.104	0	0.822	0.749	1.003	1.536	1.759	0.242	0.101	0.685	0.377	0.175		0	0.1712	0.334379		1.003	1.1738	0.449177		0.242	0.316	0.229926		At1g53440	leucine-rich repeat family protein / protein kinase family protein contains Pfam domains PF00560: Leucine Rich Repeat and PF00069: Protein kinase domain
A013964_01	-3.40223	-0.6632	0.194931	0.626804	0.587188		A013964_01	At4g37450	0	-0.771	-0.589	0.456	0.929	-0.365	0.243	0.166	0.423	-0.06	-0.666	-0.863	-0.246	-0.577	-0.557		0	0.005	0.709263		0.166	0.0814	0.303821		-0.577	-0.5818	0.223362		At4g37450	arabinogalactan-protein (AGP18) identical to gi_11935088_gb_AAG41964
A007996_01	-3.4019	-0.6034	0.177372	0.654907	0.587188		A007996_01	At2g24570	0.233	-0.23	-0.495	0	0.384	0.146	-0.022	0.387	0.635	0.09	-0.394	-0.207	-0.511	-0.59	-0.079		0	-0.0216	0.352611		0.146	0.2472	0.263322		-0.394	-0.3562	0.211633		At2g24570	WRKY family transcription factor identical to WRKY transcription factor 17 GI:15991743 from [Arabidopsis thaliana]
A016222_01	-3.39873	-0.435	0.127989	0.744948	0.587188		A016222_01	At5g64850	0	0.083	0.121	-0.212	-0.132	0.26	0.295	0.294	0.315	0.098	-0.026	-0.315	0.097	-0.267	-0.402		0	-0.028	0.141402		0.294	0.2524	0.0885455		-0.267	-0.1826	0.209457		At5g64850	expressed protein
A022122_01	-3.39392	-0.622	0.183269	0.638667	0.587188		A022122_01	At5g46240	0.063	-0.151	0.645	0	-0.006	-0.436	-0.686	-0.184	-0.3	0.192	-0.977	-0.825	-0.753	-0.875	-1.094		0	0.1102	0.309076		-0.3	-0.2828	0.324628		-0.875	-0.9048	0.133519		At5g46240	inward rectifying potassium channel (KAT1) identical to K+ channel [Arabidopsis thaliana] gi|1165000|emb|CAA63601; Shaker-type channel (1P/6TM), PMID:11500563
At30019410	-3.38841	-0.7664	0.226183	0.580473	0.587188		At30019410	At4g15660	0.441	0.271	-0.104	0	-0.015	0.708	0.443	0.482	1.34	0.799	-0.154	-0.281	0.359	-0.15	0.166		0	0.1186	0.228382		0.708	0.7544	0.359945		-0.15	-0.012	0.264997		At4g15660	glutaredoxin family protein contains INTERPRO Domain IPR002109, Glutaredoxin (thioltransferase)
A004621_01	-3.38826	-0.4528	0.133638	0.723924	0.587188		A004621_01	At1g15580	0	0.001	-0.575	-0.098	0.053	-0.736	-0.372	-0.097	-0.297	-0.345	-0.854	-0.911	-0.787	-0.813	-0.746		0	-0.1238	0.258073		-0.345	-0.3694	0.231539		-0.813	-0.8222	0.0632985		At1g15580	auxin-responsive protein / indoleacetic acid-induced protein 5 (IAA5) / auxin-induced protein (AUX2-27) identical to SP|P33078 Auxin-responsive protein IAA5 (Indoleacetic acid-induced protein 5) (Auxin-induced protein AUX2-27) {Arabidopsis thaliana}
A203330_01	-3.38428	-1.9264	0.56922	0.235647	0.587188		A203330_01	At5g54710	0.576	-0.029	1.341	0	-0.094	0.673	0.61	1.676	2.797	2.602	-0.351	-0.66	0.723	-0.048	-0.938		0	0.3588	0.611565		1.676	1.6716	1.03155		-0.351	-0.2548	0.640129		At5g54710	ankyrin repeat family protein contains ankyrin repeat domains, Pfam:PF00023
A202743_01	-3.38337	-0.4702	0.138974	0.721433	0.587188		A202743_01	At5g20270	-0.172	-0.202	0.011	0	0.207	-0.573	-0.653	-0.76	-0.514	-0.279	-0.86	-1.312	-1.066	-0.932	-0.96		0	-0.0312	0.16469		-0.573	-0.5558	0.180144		-0.96	-1.026	0.17617		At5g20270	expressed protein contains Pfam domain, PF03006: Uncharacterised protein family (Hly-III / UPF0073)
A024347_01	-3.378	-0.4634	0.137182	0.725128	0.587188		A024347_01	At5g06700	0	-0.238	-0.076	0.193	0.122	-0.3	-0.337	0.03	-0.007	-0.022	-0.511	-0.87	-0.493	-0.646	-0.433		0	0.0002	0.169228		-0.022	-0.1272	0.176141		-0.511	-0.5906	0.174523		At5g06700	expressed protein strong similarity to unknown protein (emb|CAB82953.1)
A014830_01	-3.37201	-0.6718	0.199228	0.615432	0.587188		A014830_01	At4g30520	0	0.344	1.092	-0.041	-0.111	0.334	-0.272	-0.044	0.121	0.652	-0.712	-0.473	-0.537	-0.285	-0.561		0	0.2568	0.498766		0.121	0.1582	0.35429		-0.537	-0.5136	0.15497		At4g30520	leucine-rich repeat family protein / protein kinase family protein contains Pfam domains PF00560: Leucine Rich Repeat and PF00069: Protein kinase domain
At30005919	-3.36621	-0.81824	0.243075	0.561569	0.587188		At30005919	At1g66940	0.261	-0.269	-0.199		0.199	0.167	0.329	1.025	0.267		-0.254	-0.206	-0.718	-0.432	0.116		0	-0.002	0.270597		0.298	0.447	0.39107		-0.254	-0.2988	0.306655		At1g66940	protein kinase-related
A013831_01	-3.35969	-1.1882	0.353664	0.42706	0.587188		A013831_01	At4g29520	0.9	0	0.81	-0.569	-0.611	2.149	0.874	1.301	2.076	2.177	0.048	1.031	0.566	0.846	0.145		0	0.106	0.725776		2.076	1.7154	0.593885		0.566	0.5272	0.427979		At4g29520	expressed protein
A024226_01	-3.35822	-0.7498	0.223273	0.591961	0.587188		A024226_01	At1g74380	0.095	-0.222	0.498	0	-0.193	0.391	0.332	0.482	1.008	0.975	0.093	-0.49	0.219	-0.051	-0.332		0	0.0356	0.290355		0.482	0.6376	0.327662		-0.051	-0.1122	0.29436		At1g74380	galactosyl transferase GMA12/MNN10 family protein very low similarity to alpha-1,2-galactosyltransferase, Schizosaccharomyces pombe [SP|Q09174]
At30011957	-3.358	-0.7018	0.208994	0.614186	0.587188		At30011957	At2g47060	0.051	-0.122	0.131	-0.232	0	-0.037	0.009	0.14	0.681	0.301	-0.321	-0.557	-0.102	-0.568	-0.867		0	-0.0344	0.14366		0.14	0.2188	0.289847		-0.557	-0.483	0.287907		At2g47060	serine/threonine protein kinase, putative similar to Pto kinase interactor 1 (Pti1)[Lycopersicon esculentum] gi|3668069|gb|AAC61805
A020900_01	-3.35295	-0.4222	0.125919	0.740647	0.587188		A020900_01	At1g20090	0.048	-0.312	0.11	-0.288	0	0.051	-0.008	-0.237	-0.05	0.342	-0.406	-0.499	-0.308	-0.356	-0.444		0	-0.0884	0.197243		-0.008	0.0196	0.209986		-0.406	-0.4026	0.0743962		At1g20090	Rac-like GTP-binding protein (ARAC4) / Rho-like GTP-binding protein (ROP2) identical to SP:Q38919 RAC-like GTP binding protein ARAC4 (GTP binding protein ROP2) [Arabidopsis thaliana], Rho-like GTP binding protein [Arabidopsis thaliana] GI:2654009
A010750_01	-3.34828	-0.7296	0.217903	0.617274	0.587188		A010750_01	At3g49220	-0.093	0.043	0.023	0	-0.427	0.095	0.166	0.443	0.475	0.195	-0.428	-0.583	-0.308	0.059	-1.014		0	-0.0908	0.195021		0.195	0.2748	0.172413		-0.428	-0.4548	0.392237		At3g49220	pectinesterase family protein contains Pfam profile: PF01095 pectinesterase
A202999_01	-3.3465	-0.8498	0.253937	0.544029	0.587188		A202999_01	At5g28150	0.16	-0.356	0.842	-0.16		0.035	0.103	0.145	0.387	1.051	-0.738	-0.711	-0.689	-0.098			0	0.1215	0.52531		0.145	0.3442	0.416792		-0.7	-0.559	0.307986		At5g28150	expressed protein
At30009144	-3.34599	-1.4708	0.439571	0.370835	0.587188		At30009144	At2g22500	0.206	0	-0.185	-0.014	0.173	1.737	1.3	2.363	2.484	2.795	1.335	0.222	1.458	0.435	-0.125		0	0.036	0.158356		2.363	2.1358	0.605188		0.435	0.665	0.698391		At2g22500	mitochondrial substrate carrier family protein contains Pfam profile: PF00153 mitochondrial carrier protein
A013355_01	-3.34551	-0.419	0.125243	0.749076	0.587188		A013355_01	At4g18760	0.068	-0.613	0	-0.36	0.017	-0.019	-0.045	-0.036	-0.353	-0.043	-0.457	-0.821	-0.439	-0.437	-0.437		0	-0.1776	0.296889		-0.043	-0.0992	0.142247		-0.439	-0.5182	0.169479		At4g18760	leucine-rich repeat family protein contains leucine rich-repeat domains Pfam:PF00560, INTERPRO:IPR001611
At30009108	-3.34342	-0.93	0.278158	0.519357	0.587188		At30009108	At2g22122	0	0.046	0.513	-0.61	-0.159	-0.34	-0.094	0.62	-0.089	0.535	-0.899	-1.388	-0.486	-0.503	-0.742		0	-0.042	0.404304		-0.089	0.1264	0.425176		-0.742	-0.8036	0.36934		At2g22122	expressed protein
At30028832	-3.33941	-1.455	0.435706	0.371276	0.587188		At30028832	At5g66210	0	-0.198	0.647	-0.647	0.058	1.202	0.64	1.094	1.73	2.25	0.278	-0.536	0.94	-0.366	-0.675		0	-0.028	0.467939		1.202	1.3832	0.62057		-0.366	-0.0718	0.67305		At5g66210	calcium-dependent protein kinase family protein / CDPK family protein contains Pfam domains, PF00069: Protein kinase domain and PF00036: EF hand
At30000192	-3.33826	-0.5562	0.166614	0.685245	0.587188		At30000192	At1g02720	0.052	0	0.423	-0.53	-0.361	-0.008	-0.052	-0.118	0.116	0.314	-0.806	-0.484	-0.207	-0.295	-0.737		0	-0.0832	0.373578		-0.008	0.0504	0.170326		-0.484	-0.5058	0.263518		At1g02720	glycosyl transferase family 8 protein low similarity to putative glycosyl transferase from Neisseria gonorrhoeae [GI:595812]; contains Pfam glycosyl transferase family 8 domain PF01501
A009633_01	-3.33682	-0.515	0.154338	0.70034	0.587188		A009633_01	At3g23400	0.141	0.045	0	-0.288	-0.214	-0.268	-0.307	0.061	0.013	-0.371	-0.737	-0.871	-0.497	-0.448	-0.894		0	-0.0632	0.180745		-0.268	-0.1744	0.197185		-0.737	-0.6894	0.207604		At3g23400	plastid-lipid associated protein PAP / fibrillin family protein contains Pfam profile PF04755: PAP_fibrillin
At30027453	-3.33233	-0.7552	0.226628	0.59135	0.587188		At30027453	At5g54380	0.075	-0.441	0.944	-0.137	0	0.713	0.695	0.422	0.609	1.274	0.027	-0.456	0.41	0.077	-0.121		0	0.0882	0.517473		0.695	0.7426	0.318654		0.027	-0.0126	0.314858		At5g54380	protein kinase family protein contains protein kinase domain, Pfam:PF00069
At30005324	-3.31851	-1.9378	0.583937	0.233346	0.587188		At30005324	At1g61470	-0.195	0.124	0	-0.02	0.104	2.137	1.269	3.375	2.876	3.995	0.862	0.531	1.8	0.756	0.014		0	0.0026	0.127066		2.876	2.7304	1.06345		0.756	0.7926	0.651088		At1g61470	CCR4-NOT transcription complex protein, putative similar to SWISS-PROT:Q60809 CCR4-NOT transcription complex, subunit 7 (CCR4-associated factor 1, (CAF1) [Mus musculus]
At30004133	-3.31661	-0.3556	0.107218	0.778778	0.587188		At30004133	At1g48610	-0.14	0	0.111	-0.124	0.008	0.068	-0.06	0.202	0.086	-0.219	-0.416	-0.333	-0.23	-0.294	-0.428		0	-0.029	0.10387		0.068	0.0154	0.160623		-0.333	-0.3402	0.0833439		At1g48610	AT hook motif-containing protein contains Pfam profile PF02178: AT hook motif
A001088_01	-3.31389	-0.2598	0.0783973	0.833792	0.587188		A001088_01	At1g71696	0.101	0	-0.073	-0.065	0.051	0.021	0.066	-0.134	0.019	0.159	-0.286	-0.239	-0.273	-0.197	-0.173		0	0.0028	0.074694		0.021	0.0262	0.106022		-0.239	-0.2336	0.0483198		At1g71696	carboxypeptidase D, putative similar to carboxypeptidase D [Anas platyrhynchos] gi|2789654|gb|AAB96915
A019819_01	-3.31274	-0.8058	0.243243	0.57916	0.587188		A019819_01	At2g41880	0	0.132	0.891	-0.395	-0.397	-0.203	-0.272	-0.058	0.239	0.41	-1.226	-1.021	-0.436	-0.323	-0.907		0	0.0462	0.527794		-0.058	0.0232	0.292013		-0.907	-0.7826	0.387388		At2g41880	guanylate kinase 1 (GK-1) identical to guanylate kinase (GK-1) [Arabidopsis thaliana] gi|7861795|gb|AAF70408
A011227_01	-3.31076	-1.0336	0.312194	0.476785	0.587188		A011227_01	At3g60420	0.054	0	0.177	-0.71	-0.189	0.565	0.041	0.978	1.392	1.114	-0.528	-0.227	0.299	-0.043	-0.579		0	-0.1336	0.348146		0.978	0.818	0.526885		-0.227	-0.2156	0.362073		At3g60420	expressed protein
A013235_01	-3.30835	-0.6184	0.186921	0.64562	0.587188		A013235_01	At4g35310	0.21	0	0.676	-0.17	-0.082	0.512	0.43	0.653	0.921	1.133	0.186	0.138	0.244	0.242	-0.253		0	0.1268	0.337753		0.653	0.7298	0.29255		0.186	0.1114	0.208386		At4g35310	calcium-dependent protein kinase, putative / CDPK, putative similar to calmodulin-domain protein kinase CDPK isoform 6 [Arabidopsis thaliana] gi|1399275|gb|AAB03246; contains protein kinase domain, Pfam:PF00069; contains EF hand domain (calcium-binding EF
A007300_01	-3.30194	-0.4168	0.126229	0.745777	0.587188		A007300_01	At2g44060	0.286	-0.135	0.336	-0.075	0	0.254	0.129	0.053	0.137	-0.256	-0.326	-0.344	-0.244	-0.308	-0.545		0	0.0824	0.214822		0.129	0.0634	0.192466		-0.326	-0.3534	0.113555		At2g44060	late embryogenesis abundant family protein / LEA family protein similar to ethylene-responsive late embryogenesis-like protein [Lycopersicon esculentum] GI:1684830; contains Pfam profile PF03168: Late embryogenesis abundant protein
A024249_01	-3.2998	-1.1422	0.346142	0.438394	0.587188		A024249_01	At2g40140	0	-0.463	0.172	-0.568	0.256	0.5	0.24	1.231	1.368	1.629	0.111	-0.57	0.408	-0.318	-0.374		0	-0.1206	0.373962		1.231	0.9936	0.5941		-0.318	-0.1486	0.398207		At2g40140	zinc finger (CCCH-type) family protein contains Pfam domain, PF00642: Zinc finger C-x8-C-x5-C-x3-H type (and similar) and Pfam domain, PF00023: Ankyrin repeat
A202354_01	-3.29819	-0.91	0.275909	0.510699	0.587188		A202354_01	At4g19520	0.227	-0.571	0.564	-0.256	0	-0.031	-0.214	0.515	0.854	0.94	-0.427	-0.525	-0.178	-0.665	-0.691		0	-0.0072	0.43616		0.515	0.4128	0.517899		-0.525	-0.4972	0.208149		At4g19520	disease resistance protein (TIR-NBS-LRR class), putative domain signature TIR-NBS-LRR exists, suggestive of a disease resistance protein.
A016094_01	-3.29439	-0.6064	0.18407	0.655136	0.587188		A016094_01	At5g65140	0.636	0.241	0	-0.162	-0.242	-0.507	-0.648	-0.229	0.033	-0.366	-1.107	-1.194	-0.678	-0.717	-1.053		0	0.0946	0.354485		-0.366	-0.3434	0.262117		-1.053	-0.9498	0.23615		At5g65140	trehalose-6-phosphate phosphatase, putative similar to trehalose-6-phosphate phosphatase (AtTPPB) [Arabidopsis thaliana] GI:2944180; contains Pfam profile PF02358: Trehalose-phosphatase
A012213_01	-3.2937	-0.4256	0.129216	0.740967	0.587188		A012213_01	At3g12120	-0.092	0	0.417	0.001	-0.176	-0.204	-0.28	-0.289	-0.484	-0.693	-0.826	-1.01	-0.782	-0.712	-0.748		0	0.03	0.22849		-0.289	-0.39	0.198458		-0.782	-0.8156	0.116545		At3g12120	omega-6 fatty acid desaturase, endoplasmic reticulum (FAD2) / delta-12 desaturase identical to omega-6 fatty acid desaturase, endoplasmic reticulum (FAD2) SP:P46313 [Arabidopsis thaliana (Mouse-ear cress)] (Plant Cell 6:147-158(1994))
A002988_01	-3.29317	-0.7022	0.213229	0.616367	0.587188		A002988_01	At1g04220	0.231	0	0.691	-0.174	-0.237	-1.62	-1.806	-1.619	-1.098	-1.303	-2.332	-2.435	-2.456	-1.774	-1.96		0	0.1022	0.375853		-1.619	-1.4892	0.283737		-2.332	-2.1914	0.306957		At1g04220	beta-ketoacyl-CoA synthase, putative Strong similarity to beta-keto-Coa synthase gb|U37088 from Simmondsia chinensis, GI:4091810
A012778_01	-3.29263	-0.68324	0.207506	0.605899	0.587188		A012778_01	At3g53260	0	-0.574	0.403	0.24	-0.337	-1.613	-1.657	-1.259	-0.782	-0.936		-2.006	-1.915	-1.762	-1.979		0	-0.0536	0.402706		-1.259	-1.2494	0.392147		-1.947	-1.9155	0.109217		At3g53260	phenylalanine ammonia-lyase 2 (PAL2) nearly identical to SP|P45724
A010916_01	-3.29252	-0.482	0.146392	0.720149	0.587188		A010916_01	At3g24530	0.214	-0.348	0.142	-0.289	0	-0.036	-0.116	0.054	0.257	-0.045	-0.257	-0.629	-0.195	-0.503	-0.712		0	-0.0562	0.252385		-0.036	0.0228	0.144172		-0.503	-0.4592	0.226575		At3g24530	AAA-type ATPase family protein / ankyrin repeat family protein contains Pfam profiles: PF00023 ankyrin repeat, PF00004 ATPase family associated with various cellular activities (AAA)
A021136_01	-3.29178	-1.143	0.347229	0.42216	0.587188		A021136_01	At4g37640	0.136	-0.082	0.892	0	-0.227	0.861	0.418	0.968	1.876	1.929	-0.203	-0.011	0.356	0.35	-0.155		0	0.1438	0.438469		0.968	1.2104	0.664858		-0.011	0.0674	0.270128		At4g37640	calcium-transporting ATPase 2, plasma membrane-type / Ca(2+)-ATPase isoform 2 (ACA2) identical to SP|O81108 Calcium-transporting ATPase 2, plasma membrane-type (EC 3.6.3.8) (Ca(2+)-ATPase isoform 2) {Arabidopsis thaliana}
A022438_01	-3.2912	-0.5228	0.158848	0.695586	0.587188		A022438_01	At4g38850	-0.048	0	0.37	-0.263	0.049	-0.316	0.011	-0.267	-0.594	-0.286	-1.046	-0.746	-0.501	-0.875	-0.898		0	0.0216	0.228277		-0.286	-0.2904	0.214614		-0.875	-0.8132	0.204445		At4g38850	auxin-responsive protein / small auxin up RNA (SAUR-AC1) identical to GP:546362 small auxin up RNA {Arabidopsis thaliana}; belongs to auxin-induced (indole-3-acetic acid induced) protein family
A002782_01	-3.29079	-0.5744	0.174548	0.667865	0.587188		A002782_01	At1g67950	0.281	-0.007	0.754	-0.221	0	0.358	0.259	0.168	0.384	0.839	-0.213	-0.465	-0.001	0.052	-0.237		0	0.1614	0.376204		0.358	0.4016	0.259053		-0.213	-0.1728	0.206863		At1g67950	RNA recognition motif (RRM)-containing protein
At30011440	-3.28777	-0.898	0.273133	0.536086	0.587188		At30011440	At2g42540	0.68	0	-0.251	0.349	-0.984	1.594	1.019	1.112	1.358	0.538	0.558	-0.247	0.126	0.019	0.675		0	-0.0412	0.633832		1.112	1.1242	0.396932		0.126	0.2262	0.383537		At2g42540	cold-responsive protein / cold-regulated protein (cor15a) identical to cold-regulated protein cor15a [Arabidopsis thaliana] GI:507149; contains Pfam profile PF02987: Late embryogenesis abundant protein
A015874_01	-3.28539	-0.457	0.139101	0.725492	0.587188		A015874_01	At5g03380	0	-0.211	-0.759	0.29	0.16	0.084	0.388	0.578	0.45	0.155	-0.004	0.016	-0.097	-0.324	-0.221		0	-0.104	0.411164		0.388	0.331	0.2064		-0.097	-0.126	0.145016		At5g03380	heavy-metal-associated domain-containing protein similar to farnesylated protein ATFP2 [GI:4097545]; contains Pfam profile PF00403: Heavy-metal-associated domain
A003736_01	-3.28531	-0.9408	0.286365	0.495951	0.587188		A003736_01	At1g68230	0.098	0	0.206	-0.939	-1.003	0.187	-0.56	-0.313	-0.101	-1.277	-1.421	-1.224	-1.225	-1.274	-1.624		0	-0.3276	0.592276		-0.313	-0.4128	0.555754		-1.274	-1.3536	0.171267		At1g68230	reticulon family protein (RTNLB14) contains Pfam profile PF02453: Reticulon
At30012702	-3.28493	-0.75	0.228316	0.584067	0.587188		At30012702	At3g06150	-0.074	-0.139	0.08	0.146	0	-0.274	-0.09	0.04	0.548	0.581	-0.713	-0.877	-0.315	-0.378	-0.662		0	0.0026	0.114542		0.04	0.161	0.385044		-0.662	-0.589	0.236245		At3g06150	expressed protein
A201001_01	-3.28003	-0.821	0.250302	0.563582	0.587188		A201001_01	At1g69523	0.504	0	0.506	-0.178	-0.27	-1.506	-1.669	-1.07	-0.782	-0.974	-2.131	-2.377	-1.634	-1.703	-2.261		0	0.1124	0.371304		-1.07	-1.2002	0.372927		-2.131	-2.0212	0.334413		At1g69523	UbiE/COQ5 methyltransferase family protein low similarity to SP|Q05197 Phosphatidylethanolamine N-methyltransferase (EC 2.1.1.17) [Rhodopseudomonas sphaeroides] {Rhodobacter sphaeroides}; contains Pfam profile PF01209: methlytransferase, UbiE/COQ5 family
A008951_01	-3.27885	-1.1336	0.345731	0.449634	0.587188		A008951_01	At3g45160	0.289	0	0.406	-0.374	-0.81	-0.305	-1	0.038	-0.226	0.505	-1.73	-1.742	-1.211	-0.629	-1.344		0	-0.0978	0.499126		-0.226	-0.1976	0.54894		-1.344	-1.3312	0.457027		At3g45160	expressed protein
A009007_01	-3.27845	-0.33452	0.102036	0.796529	0.587188		A009007_01	At3g10840	0	-0.148	0.518	-0.132	0.005	-0.935	-0.939	-1.022	-1.058		-1.424	-1.454	-1.098	-1.191	-1.407		0	0.0486	0.271968		-0.98	-0.9885	0.0612781		-1.407	-1.3148	0.15979		At3g10840	hydrolase, alpha/beta fold family protein low similarity to hydrolase [Terrabacter sp. DBF63] GI:14196240; contains Pfam profile: PF00561 alpha/beta hydrolase fold
A021763_01	-3.27825	-0.54	0.164722	0.692523	0.587188		A021763_01	At1g68260	0.126	-0.254	0	-0.211	0.071	-0.249	-0.489	-0.301	-0.446		-0.737	-1.301	-0.624	-0.79	-0.806		0	-0.0536	0.169992		-0.374	-0.37125	0.114503		-0.79	-0.8516	0.261137		At1g68260	thioesterase family protein contains Pfam profile: PF03061: thioesterase family protein
A023293_01	-3.27603	-0.8172	0.249449	0.541606	0.587188		A023293_01	At1g73020	0	-0.287	0.354			0.153	-0.406	0.124	0.321	0.966	-0.576	-0.708	-0.576	-0.49	-0.578		0	0.0223333	0.321083		0.153	0.2316	0.492855		-0.576	-0.5856	0.0780436		At1g73020	expressed protein contains Pfam profile PF04547: Protein of unknown function, DUF590; expression supported by MPSS
A020218_01	-3.27591	-0.5708	0.174242	0.670358	0.587188		A020218_01	At4g34560	0.426	0.349	0	-0.202	-0.272	0.457	-0.012	0.186	-0.068	-0.204	-0.552	-0.527	-0.697	-0.145	-0.574		0	0.0602	0.316206		-0.012	0.0718	0.25693		-0.552	-0.499	0.208409		At4g34560	expressed protein
A003024_01	-3.27178	-0.404	0.12348	0.759223	0.587188		A003024_01	At1g01610	-0.075	-0.12	0.152	0.387	0	0.041	0.024	0.002	-0.222	-0.103	-0.166	-0.414	-0.536	-0.49	-0.672		0	0.0688	0.205688		0.002	-0.0516	0.1105		-0.49	-0.4556	0.187133		At1g01610	phospholipid/glycerol acyltransferase family protein similar to unknown protein GI:3335359 from [Arabidopsis thaliana]
A013839_01	-3.26694	-0.5984	0.183169	0.650184	0.587188		A013839_01	At4g11000	0.402	0	-0.511	-0.248	0.455	1.037	1.079	1.439	1.766	1.08	0.591	0.908	0.685	0.507	0.718		0	0.0196	0.41513		1.08	1.2802	0.316594		0.685	0.6818	0.151069		At4g11000	ankyrin repeat family protein contains ankyrin repeats, Pfam:PF00023
A009578_01	-3.26546	-0.3872	0.118575	0.762333	0.587188		A009578_01	At3g02170	0.046	-0.372	0.303	0	-0.125	0.294	0.286	0.598	0.379	0.646	0.044	0	0.06	-0.076	0.239		0	-0.0296	0.246756		0.379	0.4406	0.170405		0.044	0.0534	0.116378		At3g02170	expressed protein
A011861_01	-3.26452	-0.4424	0.135518	0.729077	0.587188		A011861_01	At3g54820	-0.159	0.075	0.33	-0.09	0	0.197	-0.035	-0.093	-0.047	0.455	-0.327	-0.459	-0.323	-0.241	-0.385		0	0.0312	0.189102		-0.035	0.0954	0.23044		-0.327	-0.347	0.0809321		At3g54820	aquaporin, putative similar to plasma membrane aquaporin GI:3551133 from [Raphanus sativus]
A010676_01	-3.26284	-1.3912	0.426377	0.371225	0.587188		A010676_01	At3g57450	0	-0.121	-0.219	0.661	0.277	1.402	0.951	1.819	1.939	2.779	1	-0.221	1.016	0.113	0.026		0	0.1196	0.355222		1.819	1.778	0.680975		0.113	0.3868	0.580188		At3g57450	expressed protein
A004646_01	-3.26099	-0.381	0.116836	0.769795	0.587188		A004646_01	At1g19730	-0.141	0.055	0.52	-0.188	0	-0.241	-0.205	-0.278	-0.076	0.003	-0.737	-0.496	-0.325	-0.475	-0.669		0	0.0492	0.281312		-0.205	-0.1594	0.118462		-0.496	-0.5404	0.164191		At1g19730	thioredoxin H-type 4 (TRX-H-4) (GREN) identical to SP|Q39239 Thioredoxin H-type 4 (TRX-H-4) {Arabidopsis thaliana}
A000231_01	-3.25899	-0.60672	0.186168	0.655164	0.587188		A000231_01	At1g48700	0	0.168	0.856	-0.424	-0.405	0.29	0.275	-0.01	0.475	0.703	-0.3		0.018	-0.065	-0.58		0	0.039	0.523726		0.29	0.3466	0.264103		-0.183	-0.23175	0.268401		At1g48700	oxidoreductase, 2OG-Fe(II) oxygenase-related contains weak hit to Pfam PF03171: oxidoreductase, 2OG-Fe(II) oxygenase family
A016735_01	-3.25438	-0.6994	0.214911	0.600252	0.587188		A016735_01	At5g11970	0	-0.135	0.304	-0.137	0.092	0.551	0.497	0.828	1.367	1.239	0.176	0.125	0.458	0.139	0.087		0	0.0248	0.183575		0.828	0.8964	0.394442		0.139	0.197	0.14934		At5g11970	expressed protein
At30008481	-3.25429	-0.4158	0.12777	0.751523	0.587188		At30008481	At2g16460	0.026	0	0.276	-0.438	-0.253	-0.21	-0.112	0.053	0.142	-0.053	-0.509	-0.467	-0.218	-0.361	-0.704		0	-0.0778	0.274973		-0.053	-0.036	0.137792		-0.467	-0.4518	0.180288		At2g16460	expressed protein
A200762_01	-3.25409	-0.8872	0.272642	0.560387	0.587188		A200762_01	At1g48600	0.385	-0.124	1.017	0	-0.467	0.041	-0.134	0.306	0.418	0.393	-0.818	-1.296	-0.142	-0.209	-0.947		0	0.1622	0.566665		0.306	0.2048	0.241211		-0.818	-0.6824	0.495239		At1g48600	phosphoethanolamine N-methyltransferase 2, putative (NMT2) very similar to |PEM2_ARATH Putative phosphoethanolamine N-methyltransferase 2 (EC 2.1.1.103) (SP:Q944H0){Arabidopsis thaliana}; very similar to Halotolerance protein Hal3b (SP:P94063)[Arabidopsis
At30000740	-3.24552	-0.4794	0.147711	0.70815	0.760034		At30000740	At1g07440	0	0.285	-0.087	-0.123	0.375	-0.155	-0.076	0.128	-0.377	0.313	-0.432	-0.56	-0.47	-0.569	-0.533		0	0.09	0.225858		-0.076	-0.0334	0.264908		-0.533	-0.5128	0.059487		At1g07440	tropinone reductase, putative / tropine dehydrogenase, putative similar to tropinone reductase SP:P50165 from [Datura stramonium]
A019888_01	-3.24389	-0.8956	0.276088	0.522593	0.760034		A019888_01	At2g44940	0.082	0	-0.525	0.25	-0.03	-0.356	-0.461	-0.836	-0.836	-1.602	-1.67	-1.512	-1.984	-1.405	-1.998		0	-0.0446	0.289743		-0.836	-0.8182	0.488927		-1.67	-1.7138	0.270082		At2g44940	AP2 domain-containing transcription factor TINY, putative similar to transcription factor TINY (GI:1246403) [Arabidopsis thaliana]; contains pFAM domain (PF00847)
A010702_01	-3.23625	-0.6638	0.205114	0.616059	0.760034		A010702_01	At3g16050	0	-0.113	0.168	0.134	-0.283	1.095	0.988	1.111	1.302	1.913	0.646	0.848	0.435	0.567	0.594		0	-0.0188	0.18525		1.111	1.2818	0.370542		0.594	0.618	0.150291		At3g16050	stress-responsive protein, putative similar to ethylene-inducible protein HEVER [Hevea brasiliensis] SWISS-PROT:Q39963; contains Pfam domain, PF01680: SOR/SNZ family
A018778_01	-3.23619	-1.14852	0.354899	0.468054	0.760034		A018778_01	At5g12940	0	-0.056	-0.495	0.774	0.436	-0.338	0.699	0.495	0.658	0.605			-1.334	0.091	-1.279		0	0.1318	0.487462		0.605	0.4238	0.432674		-1.279	-0.840667	0.807316		At5g12940	leucine-rich repeat family protein contains leucine rich-repeat domains Pfam:PF00560, INTERPRO:IPR001611
A007984_01	-3.23539	-0.3488	0.107808	0.788498	0.760034		A007984_01	At2g20720	0.006	0.287	-0.548		-0.006	0.155	0.289	0.281	0.258		-0.252	0.101	-0.181	-0.019	-0.29		0	-0.06525	0.349149		0.27	0.24575	0.0619106		-0.181	-0.1282	0.164887		At2g20720	pentatricopeptide (PPR) repeat-containing protein contains Pfam TIGR00756: pentatricopeptide repeat domain
A006779_01	-3.22996	-0.88812	0.274964	0.51211	0.760034		A006779_01	At2g01950	-0.358	-0.389	0.358		0.561	-0.491	-0.419	-0.181	-0.313	0.793	-1.138		-1.207	-0.729	-0.98		0	0.043	0.488185		-0.313	-0.1222	0.524775		-1.059	-1.0135	0.212136		At2g01950	leucine-rich repeat transmembrane protein kinase, putative similar to brassinosteroid insensitive protein
A024557_01	-3.22908	-1.8608	0.576263	0.2438	0.760034		A024557_01	At1g27730	-0.331	0.353	0	-0.135	0.554	1.528	1.064	2.646	2.689	3.701	0.942	-0.357	1.286	0.272	0.181		0	0.0882	0.360699		2.646	2.3256	1.04334		0.272	0.4648	0.650991		At1g27730	zinc finger (C2H2 type) family protein (ZAT10) / salt-tolerance zinc finger protein (STZ) identical to salt-tolerance zinc finger protein GB:CAA64820 GI:1565227 from [Arabidopsis thaliana]; contains Pfam domain, PF00096: Zinc finger, C2H2 type; identical
A025469_01	-3.22854	-0.76128	0.235797	0.596334	0.760034		A025469_01	At2g35860	0.05	-0.59	0.34	0	-0.905	-1.238	-0.743	-0.489	-0.761	-0.623		-2.125	-1.421	-1.116			0	-0.221	0.510152		-0.743	-0.7708	0.28302		-1.421	-1.554	0.517481		At2g35860	beta-Ig-H3 domain-containing protein / fasciclin domain-containing protein contains Pfam profile PF02469: Fasciclin domain
At30009371	-3.22534	-1.7308	0.536626	0.29962	0.760034		At30009371	At2g24600	0	-0.36	0.494	-0.828	0.085	1.121	0.783	1.668	2.716	2.434	0.479	-0.761	1.114	-0.127	-0.637		0	-0.1218	0.498063		1.668	1.7444	0.827392		-0.127	0.0136	0.785896		At2g24600	ankyrin repeat family protein contains ankyrin repeats, Pfam:PF00023
At30003093	-3.22353	-0.7056	0.218891	0.60059	0.760034		At30003093	At1g29440	-0.264	0.194	0.232	-0.458	0	-1.505	-1.291	-0.521	-1.186	-1.295	-2.065	-1.915	-1.667	-1.621	-2.058		0	-0.0592	0.297236		-1.291	-1.1596	0.375302		-1.915	-1.8652	0.21124		At1g29440	auxin-responsive family protein similar to auxin-induced protein 6B (SP:P33083) [Glycine max]
A203310_01	-3.22093	-0.8708	0.270357	0.559208	0.760034		A203310_01	At5g50460	0.247	0	0.526	-0.694	-0.726	0.932	0.447	0.592	1.045	1.137	-0.378	0.077	0.255	0.479	-0.634		0	-0.1294	0.561844		0.932	0.8306	0.297577		0.077	-0.0402	0.457481		At5g50460	protein transport protein SEC61 gamma subunit, putative similar to Swiss-Prot:Q19967 protein transport protein SEC61 gamma subunit [Caenorhabditis elegans]
At30011878	-3.22056	-1.2306	0.382107	0.416453	0.760034		At30011878	At2g46400	-0.209	0.118	0.193	-0.388	0	1.084	0.322	1.485	1.817	1.839	0.223	-0.111	0.768	0.072	-0.558		0	-0.0572	0.23929		1.485	1.3094	0.631414		0.072	0.0788	0.484091		At2g46400	WRKY family transcription factor
A013700_01	-3.21999	-0.4928	0.153044	0.714328	0.760034		A013700_01	At4g18280	0	-0.206	-0.939	0.433	0.144	-0.051	-0.056	0.303	-0.077	0.094	-0.231	-0.376	-0.644	-0.747	-0.253		0	-0.1136	0.516686		-0.051	0.0426	0.160653		-0.376	-0.4502	0.233501		At4g18280	glycine-rich cell wall protein-related glycine-rich protein 1.0 precursor, Phaseolus vulgaris, PIR1:S01821
A012772_01	-3.21846	-0.2884	0.089608	0.818639	0.760034		A012772_01	At3g26720	0.005	-0.115	0	0.079	-0.227	-0.112	-0.014	0.077	-0.128	0.093	-0.39	-0.304	-0.229	-0.19	-0.413		0	-0.0516	0.120112		-0.014	-0.0168	0.102824		-0.304	-0.3052	0.0973278		At3g26720	glycosyl hydrolase family 38 protein similar to lysosomal alpha-mannosidase GI:3522867 from [Homo sapiens]
A001663_01	-3.21716	-0.8938	0.277823	0.55053	0.760034		A001663_01	At1g11960	-0.075	0	0.219	0.185	-0.009	0.992	0.64	1.042	1.169	1.521	0.674	-0.25	0.69	-0.066	-0.153		0	0.064	0.129819		1.042	1.0728	0.318171		-0.066	0.179	0.463798		At1g11960	early-responsive to dehydration protein-related / ERD protein-related low similarity to ERD4 protein [Arabidopsis thaliana] GI:15375406
A016693_01	-3.21512	-0.7126	0.22164	0.604435	0.760034		A016693_01	At5g02760	0.065	-0.208	-0.397	0	0.279	-1.013	-1.183	-0.657	-1.083	-1.63	-2.1	-1.821	-1.801	-1.992	-1.415		0	-0.0522	0.259478		-1.083	-1.1132	0.350366		-1.821	-1.8258	0.260865		At5g02760	protein phosphatase 2C family protein / PP2C family protein similar to Ser/Thr protein phosphatase 2C (PP2C6) (GI:15020818) [Arabidopsis thaliana]; similar to protein phosphatase 2C (GI:3608412) [Mesembryanthemum crystallinum]; contains Pfam PF00481 : Pro
A001593_01	-3.2108	-0.7682	0.239255	0.590366	0.760034		A001593_01	At1g61100	0.339	-0.125	0.624	0	-0.156	0.801	0.589	0.61	0.905	1.353	0.152	-0.371	0.544	0.266	-0.174		0	0.1364	0.335869		0.801	0.8516	0.309896		0.152	0.0834	0.361571		At1g61100	disease resistance protein (TIR class), putative domain signature TIR exists, suggestive of a disease resistance protein.
A005984_01	-3.20334	-0.5086	0.158772	0.708496	0.760034		A005984_01	At1g75680	-0.162	-0.538	0.198	0	0.077	-0.66	-0.625	-0.413	-0.431	-0.325	-0.884	-1.452	-0.972	-0.831	-0.858		0	-0.085	0.284911		-0.431	-0.4908	0.144704		-0.884	-0.9994	0.258489		At1g75680	glycosyl hydrolase family 9 protein similar to endo-beta-1,4-glucanase GB:AAC12685 GI:3025470 from [Pinus radiata]
A001033_01	-3.20305	-0.7342	0.229219	0.590564	0.760034		A001033_01	At1g51660	0.002	-0.051	0	-0.076	0.316	0.486	0.24	0.681	1.149	1.086	0.365	-0.112	0.075	-0.225	-0.132		0	0.0382	0.158856		0.681	0.7284	0.38869		-0.112	-0.0058	0.234134		At1g51660	mitogen-activated protein kinase kinase (MAPKK), putative (MKK4) identical to MAP kinase kinase 4 [Arabidopsis thaliana] gi|3219271|dbj|BAA28830 gi_13265419
A008772_01	-3.20172	-2.4534	0.766275	0.13546	0.760034		A008772_01	At2g24850	0.884	-0.485	0.485	-1.154		1.658	0.271	0.948	3.421	3.652	-1.232	-0.644	-0.079	0.547	-0.909		0	-0.0675	0.924734		1.658	1.99	1.49674		-0.644	-0.4634	0.705442		At2g24850	aminotransferase, putative similar to nicotianamine aminotransferase from Hordeum vulgare [GI:6498122, GI:6469087]; contains Pfam profile PF00155 aminotransferase, classes I and II
A008022_01	-3.2001	-0.9148	0.285866	0.504813	0.760034		A008022_01	At2g26190	0.029	-0.2	-0.077	0	0.266	0.212	0.234	0.808	0.969	1.504	-0.257	-0.473	0	-0.156	0.039		0	0.0036	0.171363		0.808	0.7454	0.542087		-0.156	-0.1694	0.207457		At2g26190	calmodulin-binding family protein contains Pfam profile PF00612: IQ calmodulin-binding motif
A019646_01	-3.19816	-0.847	0.26484	0.535694	0.760034		A019646_01	At5g53830	-0.195	0	0.305	-0.029	0.295	0.028	0.379	0.706	0.898	1.31	-0.334	-0.409	0.043	-0.252	0.038		0	0.0752	0.218312		0.706	0.6642	0.489785		-0.252	-0.1828	0.211279		At5g53830	VQ motif-containing protein contains PF05678: VQ motif
A013608_01	-3.1975	-0.4944	0.154621	0.715119	0.760034		A013608_01	At4g29310	0.13	-0.605	-0.765	0	0.095	0	0.25	-0.035	-0.069	-0.134	-0.249	-0.795	-0.603	-0.587	-0.226		0	-0.229	0.422779		-0.035	0.0024	0.146981		-0.587	-0.492	0.246455		At4g29310	expressed protein
A200350_01	-3.19745	-0.953	0.29805	0.509945	0.760034		A200350_01	At1g11330	0.04	0	0.599	-0.448	-0.605	0.048	-0.459	-0.456	0.658	0.094	-1.26	-0.795	-0.937	-0.444	-1.444		0	-0.0828	0.472454		0.048	-0.023	0.463701		-0.937	-0.976	0.392742		At1g11330	S-locus lectin protein kinase family protein contains Pfam domains, PF00954: S-locus glycoprotein family, PF00069: Protein kinase domain, and PF01453: Lectin (probable mannose binding)
At30000138	-3.19684	-0.3116	0.0974713	0.803819	0.760034		At30000138	At1g02205	-0.428	-0.221	0	0.295	0.041	-0.983	-0.944	-1.117	-0.854	-1.198	-1.384	-1.332	-1.433	-1.254	-1.251		0	-0.0626	0.27438		-0.983	-1.0192	0.137651		-1.332	-1.3308	0.0799106		At1g02205	CER1 protein identical to maize gl1 homolog (glossy1 locus) GI:1209703 and CER1 GI:1199467 from [Arabidopsis thaliana]
A024262_01	-3.19618	-0.2894	0.0905456	0.81908	0.760034		A024262_01	At4g11680		-0.033	-0.031	0.21	0.031	0.39	0.286	0.193	0.291	0.409	-0.069	-0.097	0.141	0.003	0.144		0	0.04425	0.114424		0.291	0.3138	0.0876852		0.003	0.0244	0.113819		At4g11680	zinc finger (C3HC4-type RING finger) family protein low similarity to SP|Q9WTV7 RING finger protein 12 (LIM domain interacting RING finger protein) {Mus musculus}; contains Pfam profile PF00097: Zinc finger, C3HC4 type (RING finger)
At30018249	-3.19393	-0.2602	0.0814671	0.83404	0.760034		At30018249	At4g03205	0	0.131	0.018	-0.327	-0.351	0.329	0.233	0.286	0.059	0.244	-0.003	-0.144	-0.004	0.034	-0.033		0	-0.1058	0.218887		0.244	0.2302	0.102935		-0.004	-0.03	0.0680184		At4g03205	coproporphyrinogen III oxidase, putative / coproporphyrinogenase, putative / coprogen oxidase, putative
At30008482	-3.19365	-0.3412	0.106837	0.791956	0.760034		At30008482	At2g16460	0.13	0	0.327	-0.338	-0.254	0.017	-0.019	0.085	0.195	0.009	-0.303	-0.278	-0.129	-0.173	-0.536		0	-0.027	0.273379		0.017	0.0574	0.0858883		-0.278	-0.2838	0.158309		At2g16460	expressed protein
A203296_01	-3.19177	-0.3382	0.10596	0.790913	0.760034		A203296_01	At5g48485	-0.111	0.187	-0.04	0	0	0.13	-0.002	0.115	-0.179	-0.055	-0.33	-0.385	-0.283	-0.51	-0.174		0	0.0072	0.110262		-0.002	0.0018	0.127651		-0.33	-0.3364	0.124263		At5g48485	protease inhibitor/seed storage/lipid transfer protein (LTP) family protein contains Pfam protease inhibitor/seed storage/LTP family domain PF00234
A009476_01	-3.19061	-0.5796	0.181658	0.662261	0.760034		A009476_01	At3g57730	0.123	-0.123	0.583		-0.37	-0.129	0.05	0.322	0.499	0.569	-0.268	-0.208	-0.117	-0.42	-0.574		0	0.05325	0.406491		0.322	0.2622	0.296582		-0.268	-0.3174	0.180928		At3g57730	protein kinase, putative contains protein kinase domain, Pfam:PF00069
A020420_01	-3.19049	-1.0224	0.320452	0.481405	0.760034		A020420_01	At1g55450	0.081	-0.524	0	-0.845	0.017	0.152	0.175	0.846	1.374	0.959	-0.237	-0.766	0.291	-0.465	-0.429		0	-0.2542	0.409989		0.846	0.7012	0.528818		-0.429	-0.3212	0.39116		At1g55450	embryo-abundant protein-related similar to embryo-abundant protein GI:1350531 from [Picea glauca]
At30011268	-3.18993	-0.8382	0.262764	0.554873	0.760034		At30011268	At2g41100	0.951	0	-0.464	-0.431	0.677	1.441	1.772	1.822	2.287	1.256	1.161	0.97	1.215	0.649	0.392		0	0.1466	0.643492		1.772	1.7156	0.396118		0.97	0.8774	0.35027		At2g41100	touch-responsive protein / calmodulin-related protein 3, touch-induced (TCH3) identical to calmodulin-related protein 3, touch-induced SP:P25071 from [Arabidopsis thaliana]
At30020179	-3.1851	-0.4304	0.135129	0.742835	0.760034		At30020179	At4g22280	0	0.074	0.64	-0.173	-0.236	-0.1	0.014	0.148	0.129	0.338	-0.37	-0.557	-0.16	-0.126	-0.41		0	0.061	0.347166		0.129	0.1058	0.163567		-0.37	-0.3246	0.180208		At4g22280	F-box family protein contains Pfam profile PF00646: F-box domain
A000403_01	-3.18379	-0.3526	0.110748	0.779949	0.760034		A000403_01	At1g23750	-0.018	-0.222	0.396		0.018	0.021	-0.215	-0.324	-0.386	-0.369	-0.663	-0.653	-0.62	-0.645	-0.455		0	0.0435	0.257668		-0.324	-0.2546	0.167849		-0.645	-0.6072	0.0865575		At1g23750	DNA-binding protein-related contains weak similarity to G-quartet DNA binding protein 3 [Tetrahymena thermophila] gi|4583503|gb|AAD25098
A023984_01	-3.18314	-0.3146	0.0988331	0.800635	0.760034		A023984_01	At1g35330	0	0.167	0.481	-0.019	-0.061	0.201	0.112	-0.119	-0.154	-0.078	-0.355	-0.302	-0.321	-0.376	-0.257		0	0.1136	0.222939		-0.078	-0.0076	0.155417		-0.321	-0.3222	0.046451		At1g35330	zinc finger (C3HC4-type RING finger) family protein contains Pfam profile: PF00097: Zinc finger, C3HC4 type (RING finger)
At30028725	-3.18212	-1.0256	0.322301	0.478388	0.760034		At30028725	At5g65360	0.575	0	0.692	-0.61	-0.143	0.355	-0.279	-0.7	-0.421	0.578	-0.953	-1.456	-1.385	-0.524	-1.277		0	0.1028	0.536003		-0.279	-0.0934	0.538882		-1.277	-1.119	0.38434		At5g65360	histone H3 identical to histone H3 from Zea mays SP|P05203, Medicago sativa GI:166384, Encephalartos altensteinii SP|P08903, Pisum sativum SP|P02300; contains Pfam profile PF00125 Core histone H2A/H2B/H3/H4
A011728_01	-3.18163	-0.6854	0.215424	0.603253	0.760034		A011728_01	At3g14200	0.107	-0.13	-0.23	0.425	0	0.696	0.586	0.492	0.982	1.493	0.108	0.361	0.141	0.023	0.189		0	0.0344	0.252961		0.696	0.8498	0.403872		0.141	0.1644	0.125478		At3g14200	DNAJ heat shock N-terminal domain-containing protein low similarity to SP|O75190|DJB6_HUMAN DnaJ homolog subfamily B member 6 (Heat shock protein J2) {Homo sapiens}; contains Pfam profile PF00226 DnaJ domain
A018937_01	-3.17646	-0.8318	0.261864	0.567152	0.760034		A018937_01	At5g41800	0.361	0	0.636	-0.14	-0.262	0.454	0.196	0.417	0.783	1.014	0.034	-0.964	-0.096	0.024	-0.293		0	0.119	0.37157		0.454	0.5728	0.323731		-0.096	-0.259	0.415538		At5g41800	amino acid transporter family protein similar to amino acid permease 1 [Nicotiana sylvestris] GI:976402; belongs to INTERPRO:IPR002422 amino acid/polyamine transporter, family II
A007409_01	-3.17592	-0.56976	0.1794	0.681196	0.760034		A007409_01	At2g38580	0	0.281	0.408	-0.003	-0.018	0.661	0.457	0.615	0.561			0.393	0.052	0.208	-0.414		0	0.1336	0.197809		0.588	0.5735	0.0877629		0.13	0.05975	0.345221		At2g38580	expressed protein ; expression supported by MPSS
At30004881	-3.17474	-0.3232	0.101804	0.799224	0.760034		At30004881	At1g55535	0.105	0	0.319	-0.14	-0.101	0.232	-0.025	0.252	0.181	0.272	-0.081	-0.174	-0.016	-0.107	-0.326		0	0.0366	0.184316		0.232	0.1824	0.120778		-0.107	-0.1408	0.117999		At1g55535	expressed protein
A011001_01	-3.17344	-2.0812	0.655818	0.203262	0.760034		A011001_01	At3g23250	0.548	-0.592	0			2.673	1.344	3.185	3.85	4.49	1.627	0.823	1.656	1.162	-0.132		0	-0.0146667	0.570142		3.185	3.1084	1.20076		1.162	1.0272	0.734636		At3g23250	myb family transcription factor (MYB15) similar to myb-related transcription factor GB:CAA66952 from [Lycopersicon esculentum]
At30000956	-3.17305	-0.9042	0.284962	0.526276	0.760034		At30000956	At1g09200	0.38	0	0.626	-0.299	-0.33	0.442	-0.097	-0.519	-0.017	0.646	-0.755	-1.124	-0.959	-0.235	-0.993		0	0.0754	0.420164		-0.017	0.091	0.461068		-0.959	-0.8132	0.349244		At1g09200	histone H3 identical to histone H3 from Zea mays SP|P05203, Medicago sativa GI:166384, Encephalartos altensteinii SP|P08903, Pisum sativum SP|P02300; contains Pfam profile PF00125 Core histone H2A/H2B/H3/H4
At30000137	-3.17282	-0.5658	0.178327	0.685661	0.760034		At30000137	At1g02205	-0.359	0	0.265	0.038	-0.263	-1.045	-0.756	-1.013	-0.761	-0.961	-1.589	-1.414	-1.434	-1.036	-1.892		0	-0.0638	0.249683		-0.961	-0.9072	0.139026		-1.434	-1.473	0.310237		At1g02205	CER1 protein identical to maize gl1 homolog (glossy1 locus) GI:1209703 and CER1 GI:1199467 from [Arabidopsis thaliana]
At30016897	-3.17237	-0.3848	0.121297	0.768712	0.760034		At30016897	At3g54890	0.091	-0.264	-0.338	0	0.068	-0.381	-0.348	-0.581	-0.373	-0.567	-0.752	-0.794	-0.958	-1.064	-0.606		0	-0.0886	0.198491		-0.381	-0.45	0.113956		-0.794	-0.8348	0.179291		At3g54890	chlorophyll A-B binding protein / LHCI type I (CAB) identical to chlorophyll A/B-binding protein [Arabidopsis thaliana] GI:16207; contains Pfam profile: PF00504 chlorophyll A-B binding protein
A200095_01	-3.16727	-1.8908	0.596981	0.240815	0.760034		A200095_01	At4g14400	0.165	0	0.818	-1.318	-1.287	0.064	-0.509	0.324	1.165	2.159	-2.039	-0.841	-1.274	-0.24	-1.857		0	-0.3244	0.943884		0.324	0.6406	1.04101		-1.274	-1.2502	0.738059		At4g14400	ankyrin repeat family protein contains ankyrin repeats, Pfam domain PF00023
A003673_01	-3.16529	-0.3128	0.0988221	0.804998	0.760034		A003673_01	At1g16780	-0.232	-0.221	0.458	0	0.064	0.032	-0.129	-0.149	0.054	0.11	-0.3	-0.503	-0.336	-0.321	-0.186		0	0.0138	0.280879		0.032	-0.0164	0.115691		-0.321	-0.3292	0.113665		At1g16780	vacuolar-type H+-translocating inorganic pyrophosphatase, putative similar to vacuolar-type H+-translocating inorganic pyrophosphatase GI:6901676 from [Arabidopsis thaliana]
At30025408	-3.16115	-0.53712	0.169913	0.676601	0.760034		At30025408	At5g35732		-0.03	0.015	-0.015	0.494	0.032	-0.174	0.197	0.484	0.592		-0.365	-0.318	-0.233	-0.366		0	0.116	0.252693		0.197	0.2262	0.315831		-0.342	-0.3205	0.0624847		At5g35732	expressed protein
A015591_01	-3.16106	-0.6834	0.216193	0.61608	0.760034		A015591_01	At5g15800	-0.634	0	0.047	-0.383	0.106	0.267	0.059	-0.613	-0.337	-0.079	-0.617	-0.926	-0.697	-1.217	-0.663		0	-0.1728	0.321244		-0.079	-0.1406	0.343332		-0.697	-0.824	0.249876		At5g15800	developmental protein SEPALLATA1 / floral homeotic protein (AGL2) (SEP1) identical to developmental protein SEPALLATA1 / floral homeotic protein (AGL2 / SEP1) SP:P29382 from [Arabidopsis thaliana]
A017173_01	-3.15976	-0.879	0.278185	0.516217	0.760034		A017173_01	At5g54860	0.441	0	0.57	-0.373	-0.231	0.814	0.312	0.629	1.463	1.572	-0.106	0.285	0.03	0.168	0.018		0	0.0814	0.411929		0.814	0.958	0.542751		0.03	0.079	0.150586		At5g54860	integral membrane transporter family protein contains 10 transmembrane domains; contains Pfam PF03092: BT1 family; contains TIGRFAMS TIGR00788: folate/biopterin transporter; similar to high affinity folic acid/methotrexate transporter 5 (GI:21898554) [Lei
A014198_01	-3.15908	-1.12608	0.356458	0.422932	0.760034		A014198_01	At4g37400	0.021	0	1.111	-0.191	-0.62	-0.753	-1.081	-0.284	-0.068	0.709		-1.684	-1.093	-1.231	-1.703		0	0.0642	0.639342		-0.284	-0.2954	0.686882		-1.458	-1.42775	0.312087		At4g37400	cytochrome P450 family protein similar to cytochrome P450 monooxygenase CYP91A2, Arabidopsis thaliana, D78607
A203300_01	-3.15881	-0.7274	0.230277	0.579453	0.760034		A203300_01	At5g49215	0.241	-0.475	0	-0.338	0.515	-0.516	-0.751	-0.49	-0.828	0.304	-1.052	-1.178	-1.241	-1.206	-1.241		0	-0.0114	0.406978		-0.516	-0.4562	0.449379		-1.206	-1.1836	0.0781684		At5g49215	glycoside hydrolase family 28 protein / polygalacturonase (pectinase) family protein weak similarity to polygalacturonase [Brassica napus] GI:1212786; contains PF00295: Glycosyl hydrolases family 28
At30026370	-3.15465	-0.2834	0.0898356	0.822147	0.760034		At30026370	At5g44860	0.047	-0.106	-0.315	0.004	0	0.299	0.189	0.24	0.346	0.426	0.047	0.158	0.005	-0.144	0.017		0	-0.074	0.146036		0.299	0.3	0.0920788		0.017	0.0166	0.108219		At5g44860	expressed protein strong similarity to unknown protein (gb AAC79135.1)
A009660_01	-3.15266	-0.4752	0.15073	0.719359	0.760034		A009660_01	At3g11490	0.204	-0.078	0.729	-0.023	0	-0.466	-0.497	-0.473	-0.553	-0.07	-0.924	-0.915	-0.82	-0.612	-1.164		0	0.1664	0.332124		-0.473	-0.4118	0.194105		-0.915	-0.887	0.199372		At3g11490	rac GTPase activating protein, putative similar to rac GTPase activating protein 1 GB:AAC62624 GI:3695059 [Lotus japonicus]; contains Pfam profile PF00620: RhoGAP domain
A012810_01	-3.15257	-0.8342	0.264609	0.55748	0.760034		A012810_01	At3g56240	-0.114	0.292	0.119	0	-0.006	0.116	0.009	0.5	0.774	0.896	-0.274	-0.997	-0.121	-0.358	-0.126		0	0.0582	0.154532		0.5	0.459	0.39116		-0.274	-0.3752	0.361902		At3g56240	copper homeostasis factor / copper chaperone (CCH) (ATX1) identical to gi:3168840 Pfam profile PF00403: Heavy-metal-associated domain
A024292_01	-3.15134	-0.5924	0.187984	0.651743	0.760034		A024292_01	At1g08930	0.589	-0.182	0	-0.155	0.314	1.317	1.284	1.671	1.846	1.009	0.948	0.886	0.959	0.634	0.738		0	0.1132	0.331132		1.317	1.4254	0.33255		0.886	0.833	0.141894		At1g08930	early-responsive to dehydration stress protein (ERD6) / sugar transporter family protein identical to ERD6 protein {Arabidopsis thaliana} GI:3123712; contains Pfam profile PF00083: major facilitator superfamily protein; contains TIGRfam TIGR00879: Sugar t
A001939_01	-3.15041	-0.9336	0.296342	0.492394	0.760034		A001939_01	At1g10370	0	-0.173	-1.156	0.096	0.028	-0.988	-1.087	-1.039	-0.276	-1.938	-2.043	-2.083	-2.1	-1.781	-1.989		0	-0.241	0.521023		-1.039	-1.0656	0.58986		-2.043	-1.9992	0.129245		At1g10370	glutathione S-transferase, putative (ERD9) similar to glutathione S-transferase TSI-1 [Aegilops tauschii] gi:2190992 gb:AAD10129; similar to ESTs gb|R29860, emb|Z29757, and emb|Z29758; identical to cDNA ERD9 mRNA for glutathione S-transferase, GI:15375407
A024481_01	-3.1462	-0.87	0.276524	0.548585	0.760034		A024481_01	At4g17340	-0.024	-0.119	0	0.019	0.187	-0.512	-0.485	-0.476	0.362	-0.129	-0.88	-1.642	-0.724	-0.859	-1.485		0	0.0126	0.110988		-0.476	-0.248	0.375536		-0.88	-1.118	0.414797		At4g17340	major intrinsic family protein / MIP family protein contains Pfam profile: MIP PF00230
A019634_01	-3.14358	-0.55672	0.177097	0.681929	0.760034		A019634_01	At3g27230	0.338	0.073	-0.609	0	-0.463	0.421	0.54	0.358	0.71		0.051	0.126	-0.25	0.391	-0.172		0	-0.1322	0.392886		0.48	0.50725	0.154806		0.051	0.0292	0.254548		At3g27230	expressed protein
A022027_01	-3.14328	-0.3508	0.111603	0.786737	0.760034		A022027_01	At2g35370	-0.056	0.192	0.505	-0.491	0	-0.033	0.069	0.174	-0.06	0.118	-0.38	-0.395	-0.073	-0.18	-0.458		0	0.03	0.364557		0.069	0.0536	0.0991025		-0.38	-0.2972	0.163002		At2g35370	glycine cleavage system H protein 1, mitochondrial (GDCSH) (GCDH) identical to SP|P25855 Glycine cleavage system H protein 1, mitochondrial precursor {Arabidopsis thaliana}
At30012729	-3.14277	-0.6626	0.210833	0.617311	0.760034		At30012729	At3g06410	0.105	-0.098	0.129	0	-0.142	-0.003	-0.458	-0.442	0.305	0.32	-0.841	-0.927	-0.628	-0.603	-0.592		0	-0.0012	0.119819		-0.003	-0.0556	0.382461		-0.628	-0.7182	0.154928		At3g06410	zinc finger (CCCH-type) family protein contains Pfam domain, PF00642: Zinc finger C-x8-C-x5-C-x3-H type (and similar)
At30002121	-3.14069	-0.5018	0.159774	0.708703	0.760034		At30002121	At1g19570	0.092	0	0.386	-0.363	-0.667	0.23	0.027	-0.052	0.276	-0.165	-0.238	-0.572	-0.416	-0.206	-0.761		0	-0.1104	0.410237		0.027	0.0632	0.186924		-0.416	-0.4386	0.232697		At1g19570	dehydroascorbate reductase, putative similar to GB:BAA90672 from (Oryza sativa)
A000809_01	-3.13947	-0.6798	0.216534	0.622223	0.760034		A000809_01	At1g74890	0.324	-0.155	0	-0.937	0.041	-0.826	-0.153	-0.595	-0.433	-0.064	-0.841	-1.48	-0.979	-1.313	-0.857		0	-0.1454	0.475117		-0.433	-0.4142	0.313643		-0.979	-1.094	0.287385		At1g74890	two-component responsive regulator / response regulator 15 (ARR15) identical to response regulator 15 GI:11870065 from [Arabidopsis thaliana]; contains Pfam profile: PF00072 response regulator receiver domain
At30017576	-3.1392	-0.6144	0.195718	0.649185	0.760034		At30017576	At3g61150	0.115	0.211	-0.257	0	-0.314	0.279	0.401	0.407	0.822	0.952	-0.119	-0.235	-0.273	0.249	0.167		0	-0.049	0.229339		0.407	0.5722	0.295472		-0.119	-0.0422	0.237119		At3g61150	homeobox-leucine zipper family protein / homeodomain GLABRA2 like protein 1 (HD-GL2-1) similar to Anthocyaninless2 (ANL2) (GP:5702094) Arabidopsis thaliana, EMBL:AF077335
A016636_01	-3.13768	-0.9236	0.294357	0.516997	0.760034		A016636_01	At5g55450	0.394	0	0.018	-0.489	-0.662	0.728	-0.044	0.612	1.217	1.063	-0.578	0.254	-0.376	0.048	-0.39		0	-0.1478	0.425353		0.728	0.7152	0.489889		-0.376	-0.2084	0.345408		At5g55450	protease inhibitor/seed storage/lipid transfer protein (LTP) family protein contains Pfam protease inhibitor/seed storage/LTP family domain PF00234
At30028025	-3.13761	-1.0176	0.324323	0.522013	0.760034		At30028025	At5g59320	1.884	0	0.711	-0.626	-0.738	0.388	0.068	0.5	0.844	0.475	-1.211	-0.398	-1.133	-0.3	0.229		0	0.2462	1.08264		0.475	0.455	0.277491		-0.398	-0.5626	0.6059		At5g59320	lipid transfer protein 3 (LTP3) identical to lipid transfer protein 3 from Arabidopsis thaliana [gi:8571921]; contains Pfam protease inhibitor/seed storage/LTP family domain PF00234
A200502_01	-3.13307	-0.64172	0.204821	0.643835	0.760034		A200502_01	At1g22335	0.07	-0.291	0	-0.014	1.262	-0.199	-0.117	0	-0.383	0.32	-0.772		-1.004	-0.967	-0.277		0	0.2054	0.606522		-0.117	-0.0758	0.261558		-0.87	-0.755	0.334524		At1g22335	expressed protein ; expression supported by MPSS
At30025808	-3.13285	-0.552	0.176197	0.673478	0.760034		At30025808	At5g39860	-0.183	0.13	0.075	-0.102	0	-0.911	-0.647	-0.218	-0.804	-0.935	-1.481	-1.179	-1.358	-1.175	-1.082		0	-0.016	0.127611		-0.804	-0.703	0.29396		-1.179	-1.255	0.161082		At5g39860	bHLH protein putative DNA-binding protein - Arabidopsis thaliana, EMBL:AC011765
A002408_01	-3.1328	-0.5212	0.166369	0.690131	0.760034		A002408_01	At1g16960	-0.057	0.028	0.464	0	-0.191	-0.254	-0.42	0.009	-0.104	0.293	-0.579	-0.883	-0.459	-0.569	-0.592		0	0.0488	0.246933		-0.104	-0.0952	0.270346		-0.579	-0.6164	0.158186		At1g16960	expressed protein
A024438_01	-3.13101	-0.47776	0.15259	0.715815	0.760034		A024438_01	At2g34300	0.137	-0.338	0	0.511	-0.151	-0.024	0.568	0.346	0.404		-0.057	-0.243	-0.233	0.059	-0.393		0	0.0318	0.320889		0.375	0.3235	0.250015		-0.233	-0.1734	0.176195		At2g34300	dehydration-responsive protein-related similar to early-responsive to dehydration stress ERD3 protein [Arabidopsis thaliana] GI:15320410; contains Pfam profile PF03141: Putative methyltransferase
A200686_01	-3.12454	-0.3938	0.126034	0.762158	0.760034		A200686_01	At1g40133	0	-0.108	0.273	-0.082	0.094	-0.303	-0.325	-0.094	-0.35	-0.037	-0.637	-0.855	-0.45	-0.456	-0.68		0	0.0354	0.154505		-0.303	-0.2218	0.145054		-0.637	-0.6156	0.16942		At1g40133	hypothetical protein
A004777_01	-3.12321	-0.847	0.271195	0.554709	0.760034		A004777_01	At1g51700	0	-0.009	0.184	-0.23	0.399	0.138	0.027	0.647	0.903	0.82	-0.225	-0.792	0.218	-0.502	-0.399		0	0.0688	0.235781		0.647	0.507	0.400296		-0.399	-0.34	0.373704		At1g51700	Dof-type zinc finger domain-containing protein (ADOF1) identical to cDNA adof1 mRNA for dof zinc finger protein, GI:3608260; contains Pfam profile PF02701: Dof domain, zinc finger
A009901_01	-3.12245	-0.7138	0.228603	0.598226	0.760034		A009901_01	At3g56710	0	0.116	-0.227	-0.692	0.357	0.732	0.694	1.151	1.643	0.966	0.236	0.361	0.712	0.205	0.103		0	-0.0892	0.39734		0.966	1.0372	0.385988		0.236	0.3234	0.235933		At3g56710	sigA-binding protein identical to SigA binding protein [Arabidopsis thaliana] gi|6980074|gb|AAF34713; contains Pfam PF05678: VQ motif
A019243_01	-3.11849	-0.631	0.202341	0.636968	0.760034		A019243_01	At5g08240	0.092	0.137	-0.216	-0.047	0	1.697	1.397	1.992	2.146	2.216	1.182	1.548	1.33	1.222	1.011		0	-0.0068	0.13772		1.992	1.8896	0.340042		1.222	1.2586	0.198345		At5g08240	expressed protein
A024444_01	-3.11496	-1.096	0.351851	0.431688	0.760034		A024444_01	At3g28180	0.107	-0.484	0.397	-0.057	0	0.209	0.215	0.65	0.634	1.833	-0.355	-0.834	-0.007	-0.31	-0.433		0	-0.0074	0.318704		0.634	0.7082	0.664552		-0.355	-0.3878	0.297185		At3g28180	glycosyl transferase family 2 protein similar to beta-(1-3)-glucosyl transferase GB:AAC62210 GI:3687658 from [Bradyrhizobium japonicum], cellulose synthase from Agrobacterium tumeficiens [gi:710492] and Agrobacterium radiobacter [gi:710493]; contains Pfam
A006637_01	-3.11203	-0.6392	0.205397	0.64382	0.760034		A006637_01	At2g31360	0.069	0	0.836	-0.43	-0.525	1.52	1.172	0.785	1.136	0.979	0.293	0.228	0.686	0.894	0.295		0	-0.01	0.53937		1.136	1.1184	0.271594		0.295	0.4792	0.294333		At2g31360	delta 9 desaturase (ADS2) identical to delta 9 acyl-lipid desaturase (ADS2) GI:2970036 from [Arabidopsis thaliana]
A201006_01	-3.10988	-1.3552	0.435773	0.378356	0.760034		A201006_01	At1g70210	-0.108	0.108	1.185		-0.808	0.819	0.621	-0.964	-0.205	-0.21	-0.922	-1.585	-1.629	-0.597	-1.982		0	0.09425	0.825608		-0.205	0.0122	0.719562		-1.585	-1.343	0.566224		At1g70210	cyclin delta-1 (CYCD1) nearly identical to SP|P42751 Cyclin delta-1 {Arabidopsis thaliana}
A012335_01	-3.10832	-0.5798	0.186532	0.666509	0.760034		A012335_01	At3g57540	0.118	0	-0.037	0.152	-0.014	-0.394	-0.668	-0.137	-0.206	0.051	-0.806	-1.149	-0.601	-0.673	-1.024		0	0.0438	0.0851481		-0.206	-0.2708	0.273223		-0.806	-0.8506	0.231809		At3g57540	remorin family protein contains Pfam domain, PF03763: Remorin, C-terminal region
A006343_01	-3.10749	-1.0386	0.334225	0.48276	0.760034		A006343_01	At2g38470	0.118	-0.371	0	-0.56	0.585	0.335	0.189	1.034	1.234	1.29	0.112	-0.65	0.384	-0.604	-0.353		0	-0.0456	0.446372		1.034	0.8164	0.517545		-0.353	-0.2222	0.454164		At2g38470	WRKY family transcription factor contains Pfam profile: PF03106 WRKY DNA -binding domain;
A007341_01	-3.09488	-0.6276	0.202787	0.636116	0.760034		A007341_01	At2g38290	0.041	-0.332	0.261	0	-0.552	0.787	0.748	1.34	1.418	1.466	0.336	0.768	0.505	0.392	0.62		0	-0.1164	0.322872		1.34	1.1518	0.353955		0.505	0.5242	0.174557		At2g38290	ammonium transporter 2 (AMT2) identical to SP|Q9M6N7 Ammonium transporter 2 (AtAMT2) {Arabidopsis thaliana}
At30010066	-3.09305	-0.2858	0.0924007	0.819748	0.760034		At30010066	At2g30880	0	-0.117	0.182	0.028	-0.04	0.22	0.17	0.203	0.345	0.436	-0.106	0.056	0.064	0.058	-0.127		0	0.0106	0.110267		0.22	0.2748	0.111865		0.056	-0.011	0.0966385		At2g30880	pleckstrin homology (PH) domain-containing protein contains Pfam profile PF00169: PH domain
A200001_01	-3.09133	-0.374	0.120983	0.767915	0.760034		A200001_01	At1g01540	0.078	-0.236	0.364	0	-0.012	0.016	0.133	0.067	-0.157	-0.331	-0.373	-0.521	-0.29	-0.507	-0.451		0	0.0388	0.216155		0.016	-0.0544	0.188313		-0.451	-0.4284	0.0968081		At1g01540	protein kinase family protein contains protein kinase domain, Pfam:PF00069; contains serine/threonine protein kinase domain, INTERPRO:IPR002290
A024633_01	-3.09085	-1.0406	0.336671	0.489492	0.760034		A024633_01	At1g66180	0.338	-0.099	-0.117	0.018	0	0.742	0.616	1.186	1.127	1.804	0.512	-0.495	0.631	0.035	-0.411		0	0.028	0.183124		1.127	1.095	0.465305		0.035	0.0544	0.514946		At1g66180	aspartyl protease family protein contains Pfam PF00026: Eukaryotic aspartyl protease profile; similar to CND41, chloroplast nucleoid DNA binding protein (GI:2541876) [Nicotiana tabacum]
A024621_01	-3.09068	-0.7576	0.245124	0.595038	0.760034		A024621_01	At2g46330	0.168	-0.245	-0.263	0	0.612	0.108	0.009	0.47	0.465	0.813	-0.291	-0.818	-0.223	-0.686	0.095		0	0.0544	0.359571		0.465	0.373	0.32179		-0.291	-0.3846	0.368636		At2g46330	arabinogalactan-protein (AGP16) identical to gi|10880509|gb|AAG24284
A002017_01	-3.08983	-0.4634	0.149976	0.727946	0.760034		A002017_01	At1g21830	0.12	-0.079	0.004	-0.273	0	0.05	-0.272	0.123	0.116	-0.116	-0.735	-0.338	-0.504	-0.639	-0.2		0	-0.0456	0.145593		0.05	-0.0198	0.170708		-0.504	-0.4832	0.217598		At1g21830	expressed protein EST gb|T21171 comes from this gene
At30006345	-3.0875	-0.3324	0.10766	0.792474	0.760034		At30006345	At1g70670	0.089	0	0.35	-0.651	-0.588	0.272	0.158	0.073	-0.04	-0.096	-0.203	-0.219	-0.235	-0.193	-0.445		0	-0.16	0.439308		0.073	0.0734	0.148455		-0.219	-0.259	0.105195		At1g70670	caleosin-related family protein similar to Ca+2-binding EF hand protein GB:AAB71227 [Glycine max]; contains Pfam profile PF05042: Caleosin related protein
At30003114	-3.08621	-0.5874	0.190331	0.662239	1.02009		At30003114	At1g29660	0.1	-0.654	0.04	-0.205	0	-0.655	-0.201	-0.026	-0.647	-0.473	-0.9	-1.403	-0.841	-0.829	-0.966		0	-0.1438	0.307388		-0.473	-0.4004	0.278765		-0.9	-0.9878	0.238402		At1g29660	GDSL-motif lipase/hydrolase family protein low similarity to family II lipase EXL1 [Arabidopsis thaliana] GI:15054382; contains InterPro Entry IPR001087 Lipolytic enzyme, G-D-S-L family
At30001427	-3.0857	-0.5498	0.178177	0.690265	1.02009		At30001427	At1g13280	0	0.315	0.771	-0.088	-0.054	0.15	-0.055	0.121	0.057	0.414	-0.48	-0.465	-0.289	-0.015	-0.813		0	0.1888	0.362663		0.121	0.1374	0.173506		-0.465	-0.4124	0.291964		At1g13280	allene oxide cyclase family protein similar to ERD12 [GI:15320414], allene oxide cyclase GI:8977961 from [Lycopersicon esculentum]; contains Pfam profile PF06351: Allene oxide cyclase
At30002628	-3.08535	-1.1924	0.386472	0.404036	1.02009		At30002628	At1g24150	0.114	-0.302	0.517	-0.773	0	1.045	0.975	1.461	2.294	2.569	0.407	0.341	0.946	0.661	0.027		0	-0.0888	0.482076		1.461	1.6688	0.727135		0.407	0.4764	0.346306		At1g24150	formin homology 2 domain-containing protein / FH2 domain-containing protein contains formin homology 2 domain, Pfam:PF02181
A200045_01	-3.081	-1.8388	0.59682	0.275712	1.02009		A200045_01	At2g24600	0	-0.276	0.46	-0.744	0.16	1.057	0.78	1.842	2.757	2.791	0.575	-1.074	1.158	-0.252	-0.374		0	-0.08	0.456868		1.842	1.8454	0.932984		-0.252	0.0066	0.87009		At2g24600	ankyrin repeat family protein contains ankyrin repeats, Pfam:PF00023
At30021393	-3.07923	-0.7172	0.232915	0.60891	1.02009		At30021393	At4g32590	0.074	0	0.503	-0.26	0	-0.475	-0.461	-0.167	-0.102	0.313	-1.104	-1.161	-0.444	-0.639	-1.13		0	0.0634	0.276581		-0.167	-0.1784	0.322209		-1.104	-0.8956	0.331133		At4g32590	ferredoxin-related contains Pfam profile: PF00111 2Fe-2S iron-sulfur cluster binding domain
A007353_01	-3.07794	-1.1448	0.371937	0.454949	1.02009		A007353_01	At2g32870	0.02	0	0.434	-0.409	-0.739	-0.131	-0.675	0.244	0.789	0.23	-1.451	-1.517	-0.428	-0.471	-1.4		0	-0.1388	0.44884		0.23	0.0914	0.539901		-1.4	-1.0534	0.55305		At2g32870	meprin and TRAF homology domain-containing protein / MATH domain-containing protein similar to ubiquitin-specific protease 12 [Arabidopsis thaliana] GI:11993471; contains Pfam profile PF00917: MATH domain
A017118_01	-3.07472	-0.5652	0.183822	0.690647	1.02009		A017118_01	At5g61660	0	-0.172	-0.637	0.056	0.267	0.157	0.181	0.281	0.214	0.315	-0.315	-0.841	-0.424	-0.208	0.11		0	-0.0972	0.340051		0.214	0.2296	0.0667293		-0.315	-0.3356	0.345872		At5g61660	glycine-rich protein
A000955_01	-3.07437	-0.4652	0.151315	0.714125	1.02009		A000955_01	At1g67410	-0.213	-0.214	0.497	0.002	0	-0.096	-0.085	-0.073	0.002	0.536	-0.477	-0.47	-0.323	-0.424	-0.348		0	0.0144	0.290319		-0.073	0.0568	0.270619		-0.424	-0.4084	0.070152		At1g67410	exostosin family protein contains Pfam profile: PF03016 Exostosin family
A200954_01	-3.0739	-0.9582	0.311721	0.510697	1.02009		A200954_01	At1g65490	-0.163	0.118	0.237	-0.497	0	0.275	0.241	0.823	1.227	1.218	-0.273	-0.468	0.492	-0.188	-0.57		0	-0.061	0.285073		0.823	0.7568	0.483828		-0.273	-0.2014	0.416248		At1g65490	expressed protein
At30010494	-3.07186	-0.5136	0.167195	0.701491	1.02009		At30010494	At2g34510	0.259	-0.129	0.588	-0.016	0	0.599	0.693	0.56	0.165	0.688	-0.028	-0.194	0.316	-0.168	0.211		0	0.1404	0.287733		0.599	0.541	0.217838		-0.028	0.0274	0.227633		At2g34510	expressed protein contains Pfam profile PF04862: Protein of unknown function, DUF642
At30018395	-3.07078	-0.9406	0.306306	0.489113	1.02009		At30018395	At4g04840	0.555	-0.265	0	-0.165	0.316	-2.709	-2.693	-1.309	-1.869	-2.285	-3.357	-3.169	-2.929	-2.889	-3.224		0	0.0882	0.34148		-2.285	-2.173	0.593539		-3.169	-3.1136	0.199389		At4g04840	methionine sulfoxide reductase domain-containing protein / SeIR domain-containing protein low similarity to pilin-like transcription factor [Homo sapiens] GI:5059062; contains Pfam profile PF01641: SelR domain
At30011303	-3.07041	-0.6066	0.197563	0.649668	1.02009		At30011303	At2g41430	-0.114	0.373	-0.081	0.493	0	0.707	0.388	1.258	0.923	0.917	0.145	-0.001	0.416	0.49	0.11		0	0.1342	0.279145		0.917	0.8386	0.319971		0.145	0.232	0.210453		At2g41430	dehydration-induced protein (ERD15) identical to dehydration-induced protein ERD15 GI:710626 from [Arabidopsis thaliana]
At30016641	-3.06781	-0.8284	0.27003	0.544291	1.02009		At30016641	At3g52720	0	-0.392	0.003	0.015	-0.074	-0.664	-1.212	-0.668	-0.345	0.114	-1.313	-1.672	-1.235	-1.601	-1.096		0	-0.0896	0.172651		-0.664	-0.555	0.486816		-1.313	-1.3834	0.24506		At3g52720	carbonic anhydrase family protein low similarity to storage protein (dioscorin) [Dioscorea cayenensis] GI:433463; contains Pfam profile PF00194: Eukaryotic-type carbonic anhydrase
A017235_01	-3.06521	-0.2864	0.0934357	0.820774	1.02009		A017235_01	At5g23120	0	0.019	0.176	-0.132	-0.084	-0.585	-0.457	-0.327	-0.429	-0.492	-0.796	-0.851	-0.546	-0.746	-0.783		0	-0.0042	0.118035		-0.457	-0.458	0.0939255		-0.783	-0.7444	0.117134		At5g23120	photosystem II stability/assembly factor, chloroplast (HCF136) identical to SP|O82660 Photosystem II stability/assembly factor HCF136, chloroplast precursor {Arabidopsis thaliana}
A019221_01	-3.0639	-0.529	0.172656	0.685872	1.02009		A019221_01	At5g11250	0.249	0	1.086	-0.088	-0.078	0.537	0.54	0.737	0.935	1.2	0.083	0.238	0.463	0.396	0.124		0	0.2338	0.495458		0.737	0.7898	0.282154		0.238	0.2608	0.165839		At5g11250	disease resistance protein (TIR-NBS-LRR class), putative domain signature TIR-NBS-LRR exists, suggestive of a disease resistance protein.
A004359_01	-3.06049	-0.6324	0.206634	0.637874	1.02009		A004359_01	At1g49780	0.039	-0.327	-1.195	0	0.694	-0.595	-0.341	0.009	0.021	-0.703	-1.066	-1.168	-0.602	-0.866	-1.069		0	-0.1578	0.688042		-0.341	-0.3218	0.334388		-1.066	-0.9542	0.225396		At1g49780	U-box domain-containing protein similar to immediate-early fungal elicitor protein CMPG1 [Petroselinum crispum] GI:14582200; contains Pfam profile PF04564: U-box domain
A015541_01	-3.05988	-0.5508	0.180007	0.678163	1.02009		A015541_01	At5g60950	0.228	-0.103	0			0.478	0.187	0.481	0.81	0.863	-0.208	0.181	-0.182	0.036	0.238		0	0.0416667	0.169388		0.481	0.5638	0.276736		0.036	0.013	0.203865		At5g60950	phytochelatin synthetase-related contains Pfam profile PF04833: Phytochelatin synthetase-like conserved region
A011854_01	-3.05853	-0.7646	0.249989	0.572174	1.02009		A011854_01	At3g45640	0.402	-0.041	0	-0.184	0.355	0.764	0.505	1.104	1.328	0.216	0.199	0.021	0.275	-0.14	-0.261		0	0.1064	0.258148		0.764	0.7834	0.44699		0.021	0.0188	0.224511		At3g45640	mitogen-activated protein kinase, putative / MAPK, putative (MPK3) identical to mitogen-activated protein kinase homolog (AtMPK3)[Arabidopsis thaliana] SWISS-PROT:Q39023; PMID:12119167
A018994_01	-3.05805	-0.8546	0.279459	0.531571	1.02009		A018994_01	At5g67450	0	0.077	-0.296	-0.32	0.864	0.601	0.482	1.176	1.639	1.484	0.582	0.123	0.313	0.047	0.044		0	0.065	0.479926		1.176	1.0764	0.517661		0.123	0.2218	0.229124		At5g67450	zinc finger (C2H2 type) protein 1 (AZF1) identical to Cys2/His2-type zinc finger protein 1 [Arabidopsis thaliana] gi|6009887|dbj|BAA85108
A009081_01	-3.05697	-0.4164	0.136213	0.74827	1.02009		A009081_01	At3g11420	-0.065	0	0.225	0.053	-0.31	-0.026	-0.084	-0.07	0.333	-0.092	-0.317	-0.542	-0.203	-0.353	-0.606		0	-0.0194	0.194857		-0.07	0.0122	0.181136		-0.353	-0.4042	0.166147		At3g11420	fringe-related protein similar to hypothetical protein GB:AAC23643 [Arabidopsis thaliana] + weak similarity to Fringe [Schistocerca gregaria](GI:6573138);Fringe encodes an extracellular protein that regulates Notch signalling.
A006536_01	-3.05522	-1.1598	0.379613	0.429225	1.02009		A006536_01	At2g41330		0.058	-0.058	-0.421	0.383	0.907	1.083	1.937	2.496	1.45	0.405	0.147	1.148	0.411	-0.037		0	-0.0095	0.331812		1.45	1.5746	0.64869		0.405	0.4148	0.45098		At2g41330	glutaredoxin family protein contains Pfam profile PF00462: Glutaredoxin
A200986_01	-3.05373	-1.7534	0.574183	0.240946	1.02009		A200986_01	At1g68765	0	-0.632	0.232			0.964	0.604	2.16	2.604	3.387	0.337	-0.114	0.771	0.246	-0.288		0	-0.133333	0.447166		2.16	1.9438	1.15331		0.246	0.1904	0.413281		At1g68765	expressed protein
A000619_01	-3.05357	-1.1488	0.376216	0.433117	1.02009		A000619_01	At1g64360	-0.231	0.031	0.737	0	-0.87	-0.047	-0.411	0.224	0.808	1.164	-0.749	-1.459	-0.323	-0.462	-1.013		0	-0.0666	0.577108		0.224	0.3476	0.637365		-0.749	-0.8012	0.453877		At1g64360	expressed protein
A016402_01	-3.05227	-1.3312	0.436135	0.423274	1.02009		A016402_01	At5g10180	0.265	0	0.604	-0.011	-0.677	-0.108	-0.297	0.098	0.884	0.609	-1.104	-1.819	-0.364	-0.279	-1.904		0	0.0362	0.470887		0.098	0.2372	0.4951		-1.104	-1.094	0.771192		At5g10180	sulfate transporter identical to sulfate transporter [Arabidopsis thaliana] GI:2114104
A006387_01	-3.05197	-0.392	0.128442	0.757379	1.02009		A006387_01	At2g38640	0.417	-0.004	-0.581	0	0.01	0.411	0.598	0.201	0.615	0.727	0.068	0.263	0.172	0.032	0.057		0	-0.0316	0.35587		0.598	0.5104	0.206845		0.068	0.1184	0.0968984		At2g38640	expressed protein contains Pfam profile PF04525: Protein of unknown function (DUF567)
A023913_01	-3.04705	-0.556	0.182471	0.677318	1.02009		A023913_01	At1g68410	0.026	-0.43	0.653	-0.291	0	0.256	0.157	0.249	0.651	0.743	0.028	-0.316	0.024	-0.457	-0.003		0	-0.0084	0.417227		0.256	0.4112	0.265805		-0.003	-0.1448	0.226516		At1g68410	protein phosphatase 2C-related / PP2C-related similar to protein phosphatase-2C GB:AAC36697 from [Mesembryanthemum crystallinum]
A017615_01	-3.04671	-1.0104	0.331636	0.467902	1.02009		A017615_01	At5g35735	0.607	-0.068	-0.033	0.26	0	2.12	1.699	2.233	3.011	3.166	1.652	1.409	1.732	1.37	1.014		0	0.1532	0.284785		2.233	2.4458	0.621948		1.409	1.4354	0.281709		At5g35735	auxin-responsive family protein similar to auxin-induced protein AIR12 GI:11357190 [Arabidopsis thaliana]
A012312_01	-3.04659	-0.7178	0.235608	0.59309	1.02009		A012312_01	At3g08600	0	-0.605	0.394	-0.253	0.226	-0.571	-0.473	-0.546	-0.703	0.317	-1.118	-1.113	-1.148	-1.419	-0.767		0	-0.0476	0.39529		-0.546	-0.3952	0.406715		-1.118	-1.113	0.231626		At3g08600	expressed protein
At30006586	-3.0463	-1.0298	0.338049	0.474033	1.02009		At30006586	At1g72950	-0.113	0.092	0.719	-0.48	0	0.514	0.351	1.111	1.176	1.785	-0.182	-0.304	0.544	0.164	-0.434		0	0.0436	0.435629		1.111	0.9874	0.573612		-0.182	-0.0424	0.39615		At1g72950	disease resistance protein (TIR-NBS class), putative domain signature TIR-NBS exists, suggestive of a disease resistance protein.
A000118_01	-3.04601	-0.47148	0.154786	0.727867	1.02009		A000118_01	At1g61170	-0.004	0.004	-0.885		0.901	0.064	-0.052	0.033	0.232		-0.316	-0.536	-0.542	-0.47	0.059		0	0.004	0.729153		0.049	0.06925	0.119067		-0.47	-0.361	0.251839		At1g61170	expressed protein
A015908_01	-3.045	-0.5134	0.168604	0.700964	1.02009		A015908_01	At5g63780	0.617	-0.043	0.082	0	-0.297	-0.015	0.185	0.185	-0.348	-0.071	-0.396	-0.909	-0.423	-0.565	-0.338		0	0.0718	0.336041		-0.015	-0.0128	0.220228		-0.423	-0.5262	0.229708		At5g63780	zinc finger (C3HC4-type RING finger) family protein contains Pfam profile: PF00097 zinc finger, C3HC4 type (RING finger)
A017655_01	-3.04485	-0.747	0.245332	0.584497	1.02009		A017655_01	At5g45830		-0.291	0.063	-0.063	0.515		0.678	0.726	0.066	1.131	0.111	-0.21	-0.255	-0.544	0.063		0	0.056	0.339264		0.702	0.65025	0.439309		-0.21	-0.167	0.265474		At5g45830	expressed protein low similarity to tumor-related protein [Nicotiana glauca x Nicotiana langsdorffii] GI:688423
A007385_01	-3.04286	-0.6216	0.204282	0.65344	1.02009		A007385_01	At2g40460	0	-0.082	0.277	0.273	-0.372	0.04	-0.425	-0.607	-0.514	-0.259	-1.14	-0.575	-0.746	-1.087	-1.325		0	0.0192	0.27135		-0.425	-0.353	0.254414		-1.087	-0.9746	0.306067		At2g40460	proton-dependent oligopeptide transport (POT) family protein contains Pfam profile: PF00854 POT family
A002102_01	-3.04213	-0.5294	0.174023	0.696832	1.02009		A002102_01	At1g02640	-0.238	0	-0.016	0.201	0.24	0.089	-0.08	0.195	0.006	0.428	-0.326	-0.797	-0.39	-0.439	-0.057		0	0.0374	0.192294		0.089	0.1276	0.196314		-0.39	-0.4018	0.265678		At1g02640	glycosyl hydrolase family 3 protein similar to beta-xylosidase GB:Z84377 GI:2102655 from [Aspergillus niger]
A022640_01	-3.03802	-1.2586	0.414283	0.414012	1.02009		A022640_01	At5g01540	0	-0.456	0.466	-0.652	0.12	1.109	1.122	1.867	2.572	2.173	0.533	0.29	1.439	0.426	-0.138		0	-0.1044	0.450028		1.867	1.7686	0.646498		0.426	0.51	0.578561		At5g01540	lectin protein kinase, putative similar to receptor lectin kinase 3 [Arabidopsis thaliana] gi|4100060|gb|AAD00733; contains protein kinase domain, Pfam:PF00069; contains legume lectins alpha and beta domains, Pfam:PF00138 and Pfam:PF00139
A007159_01	-3.03236	-0.5972	0.196942	0.666989	1.02009		A007159_01	At2g04780	0	-0.593	-0.994	0.177	0.424	-0.514	-0.644	-0.844	-0.39		-1.284	-1.439	-1.323	-0.757	-0.839		0	-0.1972	0.582312		-0.579	-0.598	0.194038		-1.284	-1.1284	0.308319		At2g04780	fasciclin-like arabinogalactan-protein (FLA7) identical to gi_13377782_gb_AAK20860
A001745_01	-3.03212	-0.613	0.202169	0.642802	1.02009		A001745_01	At1g78210	0.036	0.092	-0.144	-0.063	0	0.08	0.057	-0.211	0.395	-0.539	-0.459	-0.525	-0.887	-0.625	-0.787		0	-0.0158	0.0911274		0.057	-0.0436	0.350432		-0.625	-0.6566	0.178502		At1g78210	hydrolase, alpha/beta fold family protein low similarity to hydrolases from Rhodococcus sp. EtbD2 GI:3273241, EtbD1 GI:3273239; contains Pfam profile PF00561: hydrolase, alpha/beta fold family
A013038_01	-3.02835	-0.4254	0.140472	0.743376	1.02009		A013038_01	At4g04340	-0.182	-0.249	0.472	0.21	0	-0.344	-0.137	-0.137	-0.273	0.153	-0.534	-0.828	-0.381	-0.483	-0.639		0	0.0502	0.295554		-0.137	-0.1476	0.190318		-0.534	-0.573	0.170195		At4g04340	early-responsive to dehydration protein-related / ERD protein-related similar to ERD4 protein (early-responsive to dehydration stress) [Arabidopsis thaliana] GI:15375406; contains Pfam profile PF02714: Domain of unknown function DUF221
A007739_01	-3.02635	-0.5616	0.18557	0.672485	1.02009		A007739_01	At2g17120	0	-0.113	-0.609	0.058	0.282	0.177	0.002	0.364	0.764	0.234	-0.342	-0.152	-0.451	-0.391	0.069		0	-0.0764	0.330663		0.234	0.3082	0.28607		-0.342	-0.2534	0.212163		At2g17120	peptidoglycan-binding LysM domain-containing protein contains Pfam profile PF01476: LysM domain; supporting cDNA gi|16226688|gb|AF428464.1|AF428464
A014702_01	-3.02527	-1.011	0.334185	0.484926	1.02009		A014702_01	At4g33050	0	-0.104	0.048	-0.541	0.049	0.856	0.553	1.406	1.972	1.317	0.331	0.106	0.812	0.154	-0.354		0	-0.1096	0.249069		1.317	1.2208	0.544723		0.154	0.2098	0.421038		At4g33050	calmodulin-binding family protein contains Pfam profile PF00612: IQ calmodulin-binding motif
A008698_01	-3.02239	-0.54424	0.18007	0.683102	1.02009		A008698_01	At2g44840		-0.076	-0.234	0.076	1.148	0.573	0.134	0.442	0.601	0.857	0.255		-0.031	-0.343	-0.081		0	0.2285	0.625929		0.573	0.5214	0.263633		-0.056	-0.05	0.245082		At2g44840	ethylene-responsive element-binding protein, putative
At30008252	-3.0217	-0.7276	0.240792	0.622248	1.02009		At30008252	At2g13820	-0.316	-0.025	0	0.139	0.21	-0.544	-0.466	-0.594	-0.418	-0.066	-1.026	-1.296	-1.462	-0.447	-1.495		0	0.0016	0.202416		-0.466	-0.4176	0.208002		-1.296	-1.1452	0.432191		At2g13820	protease inhibitor/seed storage/lipid transfer protein (LTP) family protein contains Pfam protease inhibitor/seed storage/LTP family domain PF00234
A017279_01	-3.02151	-0.751	0.248551	0.577185	1.02009		A017279_01	At5g13190	0.084	-0.136	0	-0.24	0.211	0.661	0.45	0.93	1.347	1.505	0.364	-0.089	0.358	0.086	0.419		0	-0.0162	0.177736		0.93	0.9786	0.445944		0.358	0.2276	0.219391		At5g13190	expressed protein
A016745_01	-3.02001	-0.4154	0.137549	0.742875	1.02009		A016745_01	At5g11800	0	0.088	1.243	-0.046	-0.321	0.295	0.266	0.213	0.624	0.728	-0.006	-0.106	-0.019	0.119	0.061		0	0.1928	0.606649		0.295	0.4252	0.233739		-0.006	0.0098	0.085198		At5g11800	K+ efflux antiporter, putative (KEA6) Monovalent cation:proton antiporter family 2 (CPA2 family) member, PMID:11500563; similar to glutathione-regulated potassium-efflux system protein KEFB, Escherichia coli, SWISSPROT:P45522
A019079_01	-3.01915	-0.5174	0.171373	0.696215	1.02009		A019079_01	At5g43150	-0.248	0	0.28	0.105	-0.055	-1.078	-1.324	-0.972	-1.073	-0.645	-1.672	-1.841	-1.417	-1.403	-1.346		0	0.0164	0.195326		-1.073	-1.0184	0.245716		-1.417	-1.5358	0.21182		At5g43150	expressed protein
At30027146	-3.01907	-0.3622	0.119971	0.776614	1.02009		At30027146	At5g51620	0.128	0	0.421	-0.242	-0.035	0.488	0.347	0.387	0.623	0.735	0.257	0.062	0.305	0.159	-0.014		0	0.0544	0.244242		0.488	0.516	0.162324		0.159	0.1538	0.132404		At5g51620	expressed protein
At30002811	-3.01747	-0.9308	0.30847	0.502839	1.02009		At30002811	At1g26770	-0.009	0.387	0	-0.286	0.105	0.554	0.849	-0.294	0.641	-0.357	-0.308	-0.657	-1.076	-0.495	-0.725		0	0.0394	0.242337		0.554	0.2786	0.562226		-0.657	-0.6522	0.286407		At1g26770	expansin, putative (EXP10) similar to expansin At-EXP1 GI:1041702 from [Arabidopsis thaliana]; alpha-expansin gene family, PMID:11641069
A010208_01	-3.01698	-0.9404	0.311702	0.49375	1.02009		A010208_01	At3g54420	0.78	0.022	-0.514	-0.214	0	0.751	0.362	0.755	1.746	1.527	0.273	0.177	0.173	0.187	-0.371		0	0.0148	0.479004		0.755	1.0282	0.582953		0.177	0.0878	0.259737		At3g54420	class IV chitinase (CHIV) almost identical to class IV chitinase from GI:2597826 [Arabidopsis thaliana]
A020631_01	-3.01566	-1.3658	0.452903	0.380558	1.02009		A020631_01	At5g54720	0.977	0.524	-0.033	0	-0.599	0.786	0.914	1.82	2.237	0.756	0.018	0.013	0.605	0.225	-1.177		0	0.1738	0.599575		0.914	1.3026	0.681444		0.018	-0.0632	0.667552		At5g54720	ankyrin repeat family protein contains ankyrin repeats, Pfam:PF00023
A024390_01	-3.01561	-0.8194	0.27172	0.540307	1.02009		A024390_01	At1g34130	0.263	-0.442	-0.179	0.179		0.682	0.827	0.891	1.703	0.295	-0.005	-0.091	0.29	-0.124	0.231		0	-0.04475	0.326907		0.827	0.8796	0.515191		-0.005	0.0602	0.189092		At1g34130	oligosaccharyl transferase STT3 subunit, putative similar to SP|P39007 Oligosaccharyl transferase STT3 subunit {Saccharomyces cerevisiae}; contains Pfam profile PF02516: Oligosaccharyl transferase STT3 subunit
A021026_01	-3.00952	-0.6918	0.229871	0.63499	1.02009		A021026_01	At5g65730	0.302	-0.32	-0.173	0	0.378	-0.206	0.201	0.205	-0.114	0.11	-0.377	-1.192	-0.558	-0.953	-0.183		0	0.0374	0.29976		0.11	0.0392	0.188597		-0.558	-0.6526	0.414313		At5g65730	xyloglucan:xyloglucosyl transferase, putative / xyloglucan endotransglycosylase, putative / endo-xyloglucan transferase, putative similar to endo-xyloglucan transferase GI:2244732 from [Gossypium hirsutum]
At30003094	-3.00887	-0.3934	0.130747	0.756157	1.02009		At30003094	At1g29450	-0.082	-0.054	0.293	0	0.345	-1.069	-0.892	-0.749	-1.039	-0.561	-1.3	-1.143	-1.401	-1.238	-1.195		0	0.1004	0.202554		-0.892	-0.862	0.211216		-1.238	-1.2554	0.0997161		At1g29450	auxin-responsive protein, putative similar to auxin-induced protein 6B (SP:P33083) [Glycine max]
A024464_01	-3.00333	-0.268	0.0892341	0.829391	1.02009		A024464_01	At5g16570	0.144	-0.187	-0.577	0.135	0	-0.101	-0.338	-0.212	-0.041	-0.119	-0.307	-0.416	-0.509	-0.493	-0.426		0	-0.097	0.299922		-0.119	-0.1622	0.115852		-0.426	-0.4302	0.0799231		At5g16570	glutamine synthetase, putative similar to glutamine synthetase, cytosolic isozyme (glutamate-- ammonia ligase) [Alfalfa] SWISS-PROT:P04078
A000790_01	-3.00302	-1.3596	0.452744	0.368197	1.02009		A000790_01	At1g68600	0.374	-0.168	0.785	0	-0.364	-1.413	-1.83	-1.219	-0.286	0	-2.55	-2.562	-1.716	-1.745	-2.973		0	0.1254	0.457765		-1.219	-0.9496	0.775327		-2.55	-2.3092	0.555142		At1g68600	expressed protein contains Pfam profile PF01027: Uncharacterized protein family UPF0005
At30024097	-3.00099	-0.635	0.211597	0.625072	1.02009		At30024097	At5g18060	-0.101	0.337	-0.461	0	0.311	-0.802	-0.648	0.002	-1.048	-0.796	-1.468	-1.223	-1.227	-1.178	-1.371		0	0.0172	0.328456		-0.796	-0.6584	0.396099		-1.227	-1.2934	0.121644		At5g18060	auxin-responsive protein, putative similar to auxin-inducible SAUR (Small Auxin Up RNAs) GI:3043536 from radish [Raphanus sativus]
A020297_01	-2.99933	-0.911	0.303734	0.507892	1.02009		A020297_01	At4g24160	0.394	-0.066	0	-0.173	0.044	0.726	0.498	1.36	1.757	0.555	0.194	-0.215	0.482	0.023	-0.143		0	0.0398	0.214206		0.726	0.9792	0.553532		0.023	0.0682	0.280137		At4g24160	hydrolase, alpha/beta fold family protein contains Pfam profile PF00561: hydrolase, alpha/beta fold family
A002729_01	-2.99881	-0.486	0.162064	0.712609	1.02009		A002729_01	At1g23480	0.288	-0.334	0	-0.03	0.281	0.041	0.282	0.415	0.173	-0.17	-0.237	-0.679	-0.246	-0.364	-0.163		0	0.041	0.257855		0.173	0.1482	0.224968		-0.246	-0.3378	0.203867		At1g23480	glycosyl transferase family 2 protein similar to cellulose synthase from Agrobacterium tumeficiens [gi:710492] and Agrobacterium radiobacter [gi:710493]; contains Pfam glycosyl transferase, group 2 family protein domain PF00535 isoform contains GG accepto
At30003528	-2.98713	-0.4336	0.145156	0.735591	1.02009		At30003528	At1g33730	0.266	-0.13	0	-0.41	0.039	0.203	0.14	0.128	0.187	0.663	-0.069	-0.313	0.011	-0.298	-0.178		0	-0.047	0.248109		0.187	0.2642	0.225124		-0.178	-0.1694	0.141295		At1g33730	cytochrome P450, putative Similar to cytochrome P450 76C2 (SP:O64637)[Arabidopsis thaliana]; contains Pfam profile: PF00067 cytochrome P450
A019868_01	-2.98704	-0.5692	0.190556	0.680274	1.02009		A019868_01	At2g36050	0	0.019	-0.244	-0.12	0.272	-0.259	-0.114	0.21	-0.146	0.203	-0.849	-0.705	-0.57	-0.74	-0.088		0	-0.0146	0.191843		-0.114	-0.0212	0.214741		-0.705	-0.5904	0.297997		At2g36050	ovate protein-related contains TIGRFAM TIGR01568 : uncharacterized plant-specific domain TIGR01568
A013565_01	-2.98671	-1.18052	0.395258	0.421454	1.02009		A013565_01	At4g15975	0.207	-0.358	0.548	-0.286	0	1.012	1.006	1.34	2.218	2.393	0.461	-0.385	0.826		0.781		0	0.0222	0.371029		1.34	1.5938	0.666476		0.621	0.42075	0.561207		At4g15975	zinc finger (C3HC4-type RING finger) family protein contains Pfam domain, PF00097: Zinc finger, C3HC4 type (RING finger)
A016567_01	-2.98139	-0.2824	0.0947208	0.82213	1.02009		A016567_01	At5g39790	0.102	0	0.011	-0.169	-0.076	-0.356	-0.231	-0.398	-0.397	-0.537	-0.658	-0.525	-0.717	-0.62	-0.811		0	-0.0264	0.101707		-0.397	-0.3838	0.109507		-0.658	-0.6662	0.106872		At5g39790	5'-AMP-activated protein kinase beta-1 subunit-related contains similarity to Swiss-Prot:P80387 5'-AMP-activated protein kinase, beta-1 subunit (AMPK beta-1 chain) (AMPKb) (40 kDa subunit) [Sus scrofa]
A024322_01	-2.97925	-0.6444	0.216296	0.641212	1.02009		A024322_01	At1g76160	0.396	-0.44	-0.601	0.229	0	0.284	0.462	0.501	0.814	0.03	0.06	-0.653	-0.359	0.096	-0.275		0	-0.0832	0.427038		0.462	0.4182	0.289025		-0.275	-0.2262	0.311408		At1g76160	multi-copper oxidase type I family protein similar to pollen-specific BP10 protein [SP|Q00624][Brassica napus]; contains Pfam profile: PF00394 Multicopper oxidase
A022782_01	-2.97757	-0.3818	0.128225	0.761256	1.02009		A022782_01	At3g26020	0.074	-0.059	0.63	-0.026	0	0.087	-0.046	0.189	0.493	0.377	-0.196	-0.212	-0.059	-0.122	-0.22		0	0.1238	0.287185		0.189	0.22	0.217131		-0.196	-0.1618	0.069334		At3g26020	serine/threonine protein phosphatase 2A (PP2A) regulatory subunit B', putative similar to SWISS-PROT:Q28653 serine/threonine protein phosphatase 2A, 56 kDa regulatory subunit, delta isoform (PP2A, B subunit, B' delta isoform, PP2A, B subunit, B56 delta is
A202253_01	-2.97729	-0.6596	0.221544	0.649756	1.02009		A202253_01	At4g14740	-0.147	0.246	0.553	0	-0.154	-1.105	-0.946	-0.695	-1.019	-0.75	-1.787	-1.697	-1.374	-0.967	-1.988		0	0.0996	0.300853		-0.946	-0.903	0.175201		-1.697	-1.5626	0.399904		At4g14740	expressed protein
A008191_01	-2.97646	-0.5076	0.170538	0.697298	1.02009		A008191_01	At2g22860	0.162	0	0.231	-0.046	-0.052	0.34	-0.028	0.346	0.451	0.736	-0.057	-0.292	0.084	-0.103	-0.325		0	0.059	0.129441		0.346	0.369	0.27404		-0.103	-0.1386	0.170113		At2g22860	phytosulfokines 2 (PSK2) identical to phytosulfokines 2 (PSK2) from [Arabidopsis thaliana]
A001937_01	-2.97512	-0.5534	0.186009	0.676154	1.02009		A001937_01	At1g22160	0.061	-0.002	0.597	0	-0.49	-0.692	-1.023	-0.588	-0.846	-1.326	-1.353	-1.445	-1.499	-1.192	-1.753		0	0.0332	0.385591		-0.846	-0.895	0.291549		-1.445	-1.4484	0.206274		At1g22160	senescence-associated protein-related similar to senescence-associated protein SAG102 (GI:22331931) [Arabidopsis thaliana]
At30018232	-2.97054	-0.4388	0.147717	0.733443	1.02009		At30018232	At4g03110	0.298	-0.113	-0.094	0	0.342	0.096	0.003	0.097	0.367	0.546	-0.064	-0.337	-0.165	-0.41	-0.109		0	0.0866	0.217873		0.097	0.2218	0.22664		-0.165	-0.217	0.149521		At4g03110	RNA-binding protein, putative similar to Etr-1 [Danio rerio] GI:7670536, BRUNO-like 6 RNA-binding protein [Homo sapiens] GI:15341327, CUG-BP and ETR-3 like factor 3 [Homo sapiens] GI:12746392; contains InterPro entry IPR000504: RNA-binding region RNP-1 (R
A000027_01	-2.96944	-0.4906	0.165217	0.699008	1.02009		A000027_01	At1g75860	0	-0.095	-0.078	0.029	0.041	0.727	0.556	0.55	1.291	0.842	0.278	0.203	0.359	0.333	0.34		0	-0.0206	0.062268		0.727	0.7932	0.304129		0.333	0.3026	0.0633032		At1g75860	expressed protein
A001936_01	-2.96811	-0.6926	0.233347	0.603038	1.02009		A001936_01	At1g20850	0.633	0	0.061	-0.235	-0.239	-0.327	-0.392	0.045	0.195	-0.884	-1.143	-1.048	-0.837	-0.695	-1.103		0	0.044	0.356046		-0.327	-0.2726	0.421469		-1.048	-0.9652	0.191638		At1g20850	cysteine endopeptidase, papain-type (XCP2) identical to papain-type cysteine endopeptidase XCP2 GI:6708183 from [Arabidopsis thaliana]
A001491_01	-2.96739	-0.5066	0.170723	0.702391	1.02009		A001491_01	At1g67870	0.245	0	-1.487	0.352	-0.235	0.127	0.013	0.317	0.026	-0.349	-0.585	-0.684	-0.617	-0.328	-0.185		0	-0.225	0.741147		0.026	0.0268	0.242731		-0.585	-0.4798	0.213037		At1g67870	glycine-rich protein contains non-consensus GG donor splice site at exon2; modeled to est match.
At30022178	-2.96324	-0.627	0.211592	0.647076	1.02009		At30022178	At4g39350	0	-0.272	0.99	0.099	-0.31	-0.3	-0.362	-0.151	0.051	0.359	-0.948	-1.059	-0.4	-0.448	-0.683		0	0.1014	0.526444		-0.151	-0.0806	0.292765		-0.683	-0.7076	0.29321		At4g39350	cellulose synthase, catalytic subunit (Ath-A) identical to gi:2827141
A019864_01	-2.95796	-1.1782	0.398315	0.416259	1.02009		A019864_01	At2g32030	-0.429	0.401	0	-0.122	0.116	0.932	1.245	2.318	2.465	2.415	0.592	0.321	1.325	0.413	0.833		0	-0.0068	0.305348		2.318	1.875	0.728371		0.592	0.6968	0.401851		At2g32030	GCN5-related N-acetyltransferase (GNAT) family protein contains Pfam profile PF00583: acetyltransferase, GNAT family
At30000299	-2.95657	-0.336	0.113645	0.787744	1.02009		At30000299	At1g03590	0	0.121	0.609	-0.158	-0.034	0.327	0.509	0.284	0.353	0.73	0.044	0.064	0.104	0.09	0.221		0	0.1076	0.297386		0.353	0.4406	0.182711		0.09	0.1046	0.069071		At1g03590	protein phosphatase 2C family protein / PP2C family protein similar to protein phosphatase-2C; PP2C (GI:3643088) [Mesembryanthemum crystallinum]; contains Pfam PF00481 : Protein phosphatase 2C domain;
A001895_01	-2.95619	-0.9306	0.314797	0.497928	1.02009		A001895_01	At1g58420	-0.068	0.033	-0.01	0.159	0	1.292	0.72	1.525	1.854	2.294	0.645	0.518	1.031	0.462	0.376		0	0.0228	0.084402		1.525	1.537	0.591861		0.518	0.6064	0.256674		At1g58420	expressed protein
At30002975	-2.95601	-0.4752	0.160757	0.711388	1.02009		At30002975	At1g28210	-0.11	0	0.263	0.048	-0.123	-0.185	-0.074	0.246	0.217	0.498	-0.52	-0.369	-0.334	-0.173	-0.278		0	0.0156	0.156113		0.217	0.1404	0.272373		-0.334	-0.3348	0.127353		At1g28210	DNAJ heat shock protein, putative strong similarity to mitochondrial DnaJ protein (AtJ1) GI:564030 from [Arabidopsis thaliana]; contains Pfam profiles PF00226: DnaJ domain, PF01556: DnaJ C terminal region, PF00684: DnaJ central domain (4 repeats); identic
A200268_01	-2.95475	-0.7746	0.262154	0.58153	1.02009		A200268_01	At1g06640	0	0.091	0.737	-0.043	-0.166	-0.445	-0.216	0.357	0.34	0.435	-0.931	-0.782	-0.185	-0.477	-1.027		0	0.1238	0.355043		0.34	0.0942	0.397677		-0.782	-0.6804	0.346427		At1g06640	2-oxoglutarate-dependent dioxygenase, putative similar to 2A6 (GI:599622) and tomato ethylene synthesis regulatory protein E8 (SP|P10967); contains Pfam profile: PF00671 Iron/Ascorbate oxidoreductase family
At30001394	-2.95387	-0.5974	0.202243	0.64524	1.02009		At30001394	At1g12990	0.101	0	0.159	-0.133	-0.08	0.652	0.175	0.094	0.601	1.005	-0.092	0.07	-0.071	-0.091	-0.276		0	0.0094	0.121582		0.601	0.5054	0.373713		-0.091	-0.092	0.123026		At1g12990	glycosyl transferase family 17 protein low similarity to beta-1,4-mannosyl-glycoprotein beta-1,4-N-acetylglucosaminyltransferase (EC 2.4.1.144) from Mus musculus [SP|Q10470], Rattus norvegicus [SP|Q02527], Homo sapiens [SP|Q09327]; contains Pfam profile P
At30005920	-2.95147	-0.7154	0.242388	0.590138	1.24313		At30005920	At1g66940	0.321	0	0.068	-0.188	-0.07	0.212	0.149	1.192	0.464	0.218	-0.342	-0.103	-0.596	-0.235	-0.066		0	0.0262	0.190051		0.218	0.447	0.433527		-0.235	-0.2684	0.213411		At1g66940	protein kinase-related
A024311_01	-2.94813	-0.7502	0.254466	0.578257	1.24313		A024311_01	At2g19620	0.116	-0.334	0.327	-0.107	0	0.47	0.389	0.262	0.627	1.37	0.029	-0.439	0.082	-0.385	0.08		0	0.0004	0.246672		0.47	0.6236	0.437753		0.029	-0.1266	0.262094		At2g19620	Ndr family protein similar to SP|O23969 Pollen specific protein SF21 {Helianthus annuus}; contains Pfam profile PF03096: Ndr family
A200013_01	-2.94546	-0.2268	0.0769999	0.854925	1.24313		A200013_01	At1g13860	-0.252	0	0.622	0.188	-0.239	-0.146	-0.122	-0.139	-0.162	0.016	-0.421	-0.389	-0.297	-0.204	-0.376		0	0.0638	0.361421		-0.139	-0.1106	0.0722136		-0.376	-0.3374	0.0874202		At1g13860	dehydration-responsive protein-related similar to early-responsive to dehydration stress ERD3 protein [Arabidopsis thaliana] GI:15320410; contains Pfam profile PF03141: Putative methyltransferase
A001653_01	-2.94386	-0.609	0.206871	0.640307	1.24313		A001653_01	At1g66080	0.076	0.004	0	-0.027	-0.069	0.745	0.433	0.942	1.353	1.279	0.173	0.546	0.359	0.305	0.324		0	-0.0032	0.0529877		0.942	0.9504	0.380798		0.324	0.3414	0.13431		At1g66080	expressed protein
A008060_01	-2.94322	-0.3094	0.105123	0.806199	1.24313		A008060_01	At2g05210	0.028	-0.058	0.291	0	-0.046	-0.11	-0.021	-0.105	-0.352	-0.023	-0.436	-0.58	-0.49	-0.286	-0.366		0	0.043	0.142916		-0.105	-0.1222	0.135402		-0.436	-0.4316	0.112866		At2g05210	expressed protein
A006345_01	-2.94161	-0.7872	0.267609	0.563744	1.24313		A006345_01	At2g26440	0.285	0	0.424	-0.332	-0.709	1.595	1.439	1.747	2.424	2.409	0.814	1.351	1.368	1.288	0.857		0	-0.0664	0.461482		1.747	1.9228	0.463684		1.288	1.1356	0.275988		At2g26440	pectinesterase family protein contains Pfam profile: PF01095 pectinesterase
A012672_01	-2.94102	-0.583	0.198231	0.653202	1.24313		A012672_01	At3g52800	0	-0.128	-0.241	0.207	0.111	0.372	0.16	0.61	0.532	1.119	0.158	-0.086	0.095	-0.144	-0.145		0	-0.0102	0.179663		0.532	0.5586	0.357456		-0.086	-0.0244	0.141571		At3g52800	zinc finger (AN1-like) family protein contains Pfam domain, PF01428: AN1-like Zinc finger
A201621_01	-2.93861	-1.4504	0.493566	0.339148	1.24313		A201621_01	At3g11010	0.425	0	0.801	-0.524	-1.116	1.58	0.584	1.374	2.209	2.854	-0.475	0.603	0.734	0.758	-0.271		0	-0.0828	0.759602		1.58	1.7202	0.859489		0.603	0.2698	0.594145		At3g11010	disease resistance family protein / LRR family protein contains leucine rich-repeat domains Pfam:PF00560, INTERPRO:IPR001611; similar to disease resistance protein [Lycopersicon esculentum] gi|3894383|gb|AAC78591
A012031_01	-2.93605	-0.4504	0.153404	0.728497	1.24313		A012031_01	At3g02880	0	-0.186	-0.279	0.302	0.126	0.271	0.045	0.283	0.672	0.383	0.037	-0.322	-0.045	-0.284	0.016		0	-0.0074	0.234117		0.283	0.3308	0.227313		-0.045	-0.1196	0.170638		At3g02880	leucine-rich repeat transmembrane protein kinase, putative contains Pfam profiles: PF00069 Eukaryotic protein kinase domain, PF00560 Leucine Rich Repeat (5 copies)
A012854_01	-2.9344	-0.4782	0.162963	0.707985	1.24313		A012854_01	At4g26400	-0.028	0	0.219	-0.503	0.117	0.03	-0.068	0.302	0.382	0.651	-0.226	-0.361	-0.071	-0.191	-0.245		0	-0.039	0.277416		0.302	0.2594	0.287233		-0.226	-0.2188	0.104375		At4g26400	zinc finger (C3HC4-type RING finger) family protein contains Pfam domain, PF00097: Zinc finger, C3HC4 type (RING finger)
A007285_01	-2.9325	-0.7708	0.262847	0.59457	1.24313		A007285_01	At2g23120	0	0.095	-0.117	0.311	-0.333	1.174	0.996	1.591	1.775	1.576	1.155	0.206	1.028	0.51	0.359		0	-0.0088	0.239759		1.576	1.4224	0.323985		0.51	0.6516	0.418125		At2g23120	expressed protein
A013324_01	-2.93002	-1.1898	0.406072	0.42549	1.24313		A013324_01	At4g36500	0	-0.363	0.287	-0.589	0.034	-0.025	0.366	1.16	1.525	1.396	-0.128	-0.816	0.445	-0.292	-0.736		0	-0.1262	0.347341		1.16	0.8844	0.678934		-0.292	-0.3054	0.510117		At4g36500	expressed protein
A203291_01	-2.92743	-0.782	0.267128	0.561542	1.24313		A203291_01	At5g47730	0	-0.102	0.578	-0.287	0.027	-0.462	-0.539	-0.405	0.453	0.354	-0.847	-0.917	-0.73	-0.709	-1.306		0	0.0432	0.323363		-0.405	-0.1198	0.481341		-0.847	-0.9018	0.241505		At5g47730	SEC14 cytosolic factor, putative / polyphosphoinositide-binding protein, putative similar to polyphosphoinositide binding protein SEC14 homolog Ssh1p (GI:2739044) {Glycine max}
At30016798	-2.92612	-0.4656	0.159119	0.721849	1.24313		At30016798	At3g53990	0.015	0	0.296	-0.651	-0.285	0.441	0.71	0.899	0.967	1.004	0.331	0.321	0.639	0.265	0.137		0	-0.125	0.358728		0.899	0.8042	0.232486		0.321	0.3386	0.184843		At3g53990	universal stress protein (USP) family protein contains Pfam PF00582: universal stress protein family
A018156_01	-2.91339	-0.3582	0.122949	0.780056	1.24313		A018156_01	At5g57350	0	-0.113	0.835	0.214	-0.336	0.112	-0.278	-0.037	0.022	-0.167	-0.578	-0.562	-0.345	-0.436	-0.218		0	0.12	0.446286		-0.037	-0.0696	0.154393		-0.436	-0.4278	0.151252		At5g57350	ATPase 3, plasma membrane-type / proton pump 3 nearly identical to SP|P20431 ATPase 3, plasma membrane-type (EC 3.6.3.6) (Proton pump 3) {Arabidopsis thaliana}; contains InterPro accession IPR001757: ATPase, E1-E2 type
A014720_01	-2.91016	-0.4712	0.161916	0.714082	1.24313		A014720_01	At4g38740	0	-0.09	0.259	0.148	-0.302	0.113	-0.123	-0.333	0.043	0.387	-0.536	-0.647	-0.413	-0.39	-0.283		0	0.003	0.216935		0.043	0.0174	0.268743		-0.413	-0.4538	0.140527		At4g38740	peptidyl-prolyl cis-trans isomerase / cyclophilin / rotamase / cyclosporin A-binding protein (ROC1) identical to SP|P34790 Peptidyl-prolyl cis-trans isomerase (EC 5.2.1.8) (PPIase) (Rotamase) (Cyclophilin) (Cyclosporin A-binding protein) {Arabidopsis thal
A201618_01	-2.90777	-0.9488	0.326299	0.483117	1.24313		A201618_01	At3g10640	0	-0.184	0.418	-0.44	0.155	0.284	0.235	0.767	1.326	1.681	-0.115	-0.255	0.268	-0.113	-0.236		0	-0.0102	0.326223		0.767	0.8586	0.636835		-0.115	-0.0902	0.210867		At3g10640	SNF7 family protein contains Pfam domain, PF03357: SNF7 family
At30009369	-2.90686	-1.0182	0.350275	0.474428	1.24313		At30009369	At2g24600	0	-0.04	0.025	-0.581	0.612	0.988	0.586	1.232	1.871	2.041	0.619	0.055	0.818	0.276	-0.141		0	0.0032	0.422575		1.232	1.3436	0.607738		0.276	0.3254	0.394316		At2g24600	ankyrin repeat family protein contains ankyrin repeats, Pfam:PF00023
A024785_01	-2.90661	-0.5716	0.196655	0.677454	1.24313		A024785_01	At1g48610	0	0.074	0.748	-0.209	-0.279	0.283	0.034	0.135	0.339	0.646	-0.599	-0.366	0.092	-0.035	-0.513		0	0.0668	0.40749		0.283	0.2874	0.233834		-0.366	-0.2842	0.300735		At1g48610	AT hook motif-containing protein contains Pfam profile PF02178: AT hook motif
A002704_01	-2.90639	-0.3948	0.135839	0.760536	1.24313		A002704_01	At1g23490	0.088	-0.233	0.07	-0.204	0	0.63	0.552	0.805	0.947	0.911	0.547	0.095	0.463	0.335	0.431		0	-0.0558	0.152464		0.805	0.769	0.172883		0.431	0.3742	0.173537		At1g23490	ADP-ribosylation factor identical to SP:Q9SRC3 ADP-ribosylation factor 1-like [Arabidopsis thaliana], ADP-ribosylation factor GI:166586 [Arabidopsis thaliana]
A019272_01	-2.90348	-0.7406	0.255073	0.580134	1.24313		A019272_01	At5g66420	-0.092	-0.315	0.332	0.274	0	0.022	-0.12	0.173	0.277	1.038	-0.496	-0.727	-0.558	-0.07	-0.462		0	0.0398	0.266959		0.173	0.278	0.450712		-0.496	-0.4626	0.242002		At5g66420	expressed protein
A016118_01	-2.90027	-0.951	0.3279	0.487755	1.24313		A016118_01	At5g60800	1.099	0.455	-0.052	-0.405	0	1.578	1.128	1.339	2.444	2.428	0.622	0.925	0.824	1.24	0.551		0	0.2194	0.57898		1.578	1.7834	0.616671		0.824	0.8324	0.273055		At5g60800	heavy-metal-associated domain-containing protein similar to farnesylated protein ATFP3 [GI:4097547]; contains Pfam profile PF00403: Heavy-metal-associated domain
A004344_01	-2.89784	-0.8384	0.289319	0.547494	1.24313		A004344_01	At1g06000	0	0.267	-0.221			0.824	0.358	-0.129	0.755	1.112	-0.291	0.079	-0.809	-0.074	-0.177		0	0.0153333	0.244361		0.755	0.584	0.480903		-0.177	-0.2544	0.338604		At1g06000	UDP-glucoronosyl/UDP-glucosyl transferase family protein contains similarity to UDPG glucosyltransferase GB:AAB62270 GI:2232354 from [Solanum berthaultii]
A018600_01	-2.89746	-0.46	0.158759	0.719944	1.24313		A018600_01	At5g62350	0	0.343	0.69	-0.093	-0.443	0.61	0.711	0.647	0.588	0.048	0.002	-0.049	0.153	0.233	-0.035		0	0.0994	0.432795		0.61	0.5208	0.268382		0.002	0.0608	0.125344		At5g62350	invertase/pectin methylesterase inhibitor family protein / DC 1.2 homolog (FL5-2I22) similar to SP|Q42534 Pectinesterase 2 precursor (EC 3.1.1.11) (Pectin methylesterase 2) (PE 2) {Arabidopsis thaliana}; contains Pfam profile PF04043: Plant invertase/pect
At30012806	-2.89741	-0.7992	0.275833	0.592499	1.24313		At30012806	At3g07010	0.052	0	0.562	-0.212	0	-0.414	-0.2	0.086	-0.092	0.298	-0.93	-1.143	-0.414	-0.341	-1.49		0	0.0804	0.287737		-0.092	-0.0644	0.271718		-0.93	-0.8636	0.487366		At3g07010	pectate lyase family protein similar to pectate lyase GP:14531296 from [Fragaria x ananassa]
At30021110	-2.8969	-1.6368	0.565017	0.340067	1.24313		At30021110	At4g30280	0.781	-0.428	-0.135	0	0.043	1.564	1.314	2.201	3.036	2.885	1.257	-0.304	1.749	0.441	-0.327		0	0.0522	0.4471		2.201	2.2	0.767726		0.441	0.5632	0.928292		At4g30280	xyloglucan:xyloglucosyl transferase, putative / xyloglucan endotransglycosylase, putative / endo-xyloglucan transferase, putative similar to xyloglucan endotransglycosylase TCH4 GI:886116 from [Arabidopsis thaliana]
A012357_01	-2.89678	-0.414	0.142917	0.743105	1.24313		A012357_01	At3g18040	-0.06	-0.014	0.332	0	0.026	0.04	-0.031	-0.031	0.099	0.544	-0.354	-0.412	-0.15	-0.256	-0.277		0	0.0568	0.156975		0.04	0.1242	0.2409		-0.277	-0.2898	0.0998809		At3g18040	mitogen-activated protein kinase, putative / MAPK, putative (MPK9) identical to ATMPK9 [Arabidopsis thaliana] gi|7106544|dbj|BAA92223; mitogen-activated protein kinase (MAPK), PMID:12119167; similar to blast and wounding induced mitogen-activated protein
A001819_01	-2.89656	-0.331	0.114274	0.791735	1.24313		A001819_01	At1g26940	0	0.014	0.205	-0.416	-0.296	-0.046	-0.243	-0.076	0.041	0.229	-0.304	-0.323	-0.353	-0.262	-0.508		0	-0.0986	0.252133		-0.046	-0.019	0.172669		-0.323	-0.35	0.0942894		At1g26940	peptidyl-prolyl cis-trans isomerase cyclophilin-type family protein contains Pfam domain, PF00160: peptidyl-prolyl cis-trans isomerase, cyclophilin-type
A201505_01	-2.89533	-0.5202	0.179669	0.690591	1.24313		A201505_01	At2g40475	-0.139	0	-0.767	0.239	0.014	-1.522	-0.903	-1.049	-0.994	-1.485	-1.983	-1.536	-1.794	-1.572	-1.669		0	-0.1306	0.380672		-1.049	-1.1906	0.290652		-1.669	-1.7108	0.18206		At2g40475	expressed protein
A006553_01	-2.89456	-0.9946	0.34361	0.46692	1.24313		A006553_01	At2g23680	0.299	-0.129	0.129		-0.704	0.664	0.5	1.089	1.881	1.918	0.145	-0.046	0.594	0.311	0.075		0	-0.10125	0.438669		1.089	1.2104	0.664899		0.145	0.2158	0.247727		At2g23680	stress-responsive protein, putative similar to cold acclimation WCOR413-like protein gamma form [Hordeum vulgare] gi|18449100|gb|AAL69988; similar to stress-regulated protein SAP1 [Xerophyta viscosa] gi|21360378|gb|AAM47505
A201715_01	-2.89335	-0.9644	0.333316	0.475838	1.24313		A201715_01	At3g20865	0.005	0	0.309	-0.267	-0.221	1.39	1.513	-0.016	0.576	0.41	-0.134		-0.273	-0.499	-0.05		0	-0.0348	0.2289		0.576	0.7746	0.656006		-0.203	-0.239	0.196216		At3g20865	arabinogalactan-protein, putative (AGP) similar to gi|10880503|gb|AAG24281
At30020178	-2.89242	-0.4116	0.142303	0.754715	1.24313		At30020178	At4g22280	0	0.023	0.572	-0.171	-0.252	-0.07	0.046	0.211	-0.042	0.279	-0.42	-0.524	-0.161	-0.051	-0.478		0	0.0344	0.321924		0.046	0.0848	0.154262		-0.42	-0.3268	0.208561		At4g22280	F-box family protein contains Pfam profile PF00646: F-box domain
A004594_01	-2.89092	-0.3212	0.111106	0.802685	1.24313		A004594_01	At1g70230	0.121	-0.274	0.312	0	-0.163	-0.725	-0.836	-0.655	-0.734	-0.562	-0.918	-1.118	-0.865	-0.962	-1.255		0	-0.0008	0.231099		-0.725	-0.7024	0.101633		-0.962	-1.0236	0.160123		At1g70230	expressed protein
A024510_01	-2.88982	-0.6202	0.214615	0.66833	1.24313		A024510_01	At3g05490	0.316	-0.185	-0.227	0	0.293	0.874	0.909	0.954	1.167	0.818	0.634	-0.189	0.811	0.205	0.16		0	0.0394	0.256757		0.909	0.9444	0.134005		0.205	0.3242	0.399216		At3g05490	rapid alkalinization factor (RALF) family protein similar to RALF precursor [Nicotiana tabacum] GI:16566316
A008364_01	-2.88873	-0.77248	0.267412	0.569438	1.24313		A008364_01	At2g47240	-0.227	0.393	-0.413	0.405	0	0.713	0.683	-0.22	0.071		-0.454	-0.251	-0.67	-0.474	-0.98		0	0.0316	0.365916		0.377	0.31175	0.461717		-0.474	-0.5658	0.274975		At2g47240	long-chain-fatty-acid--CoA ligase family protein / long-chain acyl-CoA synthetase family protein similar to GI:1617270 (MF7P) and gi:1617628 (MF45P) from [Brassica napus] ; contains Pfam AMP-binding enzyme domain PF00501
At30026710	-2.88718	-0.4564	0.158078	0.727719	1.24313		At30026710	At5g47720	-0.184	0.2	0.924	-0.224	0	0.257	0.338	0.011	0.046	0.54	0.081	-0.396	-0.397	-0.153	-0.225		0	0.1432	0.467781		0.257	0.2384	0.21792		-0.225	-0.218	0.198368		At5g47720	acetyl-CoA C-acyltransferase, putative / 3-ketoacyl-CoA thiolase, putative strong similarity to Acetoacetyl-coenzyme A thiolase (E.C. 2.3.1.9) [Raphanus sativus] GI:1542941; contains InterPro accession IPR002155: Thiolase
A005384_01	-2.88646	-0.5454	0.188951	0.688299	1.24313		A005384_01	At4g08685	-0.019	0	-0.57	0.079	0.106	-0.302	0.088	0.331	-0.005	0.164	-0.484	-0.884	-0.496	-0.098	-0.489		0	-0.0808	0.278431		0.088	0.0552	0.234625		-0.489	-0.4902	0.277927		At4g08685	pollen Ole e 1 allergen and extensin family protein contains Pfam domain, PF01190: Pollen proteins Ole e I family
At30020421	-2.88609	-0.5036	0.174492	0.705682	1.24313		At30020421	At4g24350	0.596	-0.134	0.523	0	-0.263	-0.286	-0.1	-0.05	-0.302	0.255	-0.431	-1.023	-0.541	-0.556	-0.45		0	0.1444	0.391029		-0.1	-0.0966	0.225758		-0.541	-0.6002	0.242594		At4g24350	phosphorylase family protein contains Pfam PF01048: Phosphorylase family
A009314_01	-2.88518	-0.93115	0.322735	0.483258	1.24313		A009314_01	At3g56230		0.126	0.114	-0.142	-0.114	-0.061	-0.211	0.244	0.452	1.415	-0.503		-0.461	-0.814	-0.38		0	-0.004	0.143722		0.244	0.3678	0.639907		-0.482	-0.5395	0.189987		At3g56230	speckle-type POZ protein-related contains Pfam PF00651 : BTB/POZ domain; similar to Speckle-type POZ protein (SP:O43791) [Homo sapiens]
A003237_01	-2.88422	-1.2102	0.419594	0.429516	1.24313		A003237_01	At1g19380	0.185	-0.16	-0.867	0	0.162	1.671	1.626	2.525	2.883	2.952	1.474	0.49	1.917	0.595	1.13		0	-0.136	0.431647		2.525	2.3314	0.644322		1.13	1.1212	0.59857		At1g19380	expressed protein
At30010629	-2.88331	-1.724	0.597924	0.315521	1.24313		At30010629	At2g35710	0	-0.59	0.498	-1.046	0.152	-0.099	-0.111	0.93	1.706	1.537	-0.737	-2.057	0.476	-0.927	-1.412		0	-0.1972	0.616215		0.93	0.7926	0.868728		-0.927	-0.9314	0.937622		At2g35710	glycogenin glucosyltransferase (glycogenin)-related low similarity to glycogenin-2 from Homo sapiens [SP|O15488]
A014339_01	-2.88327	-0.397	0.137691	0.763685	1.24313		A014339_01	At4g20870	0.006	-0.161	0.324	-0.312	0	-0.187	-0.142	-0.374	-0.04	-0.104	-0.624	-0.9	-0.534	-0.341	-0.433		0	-0.0286	0.236742		-0.142	-0.1694	0.126435		-0.534	-0.5664	0.214626		At4g20870	fatty acid hydroxylase, putative similar to fatty acid hydroxylase Fah1p GB:AF021804 GI:2736147 from [Arabidopsis thaliana]
At30019441	-2.87963	-0.7366	0.255797	0.5775	1.24313		At30019441	At4g15920	0.303	0.052	0	-0.1	-0.052	0.511	0.912	0.357	0.492	-0.429	-0.517	-0.285	-0.516	-0.34	-0.182		0	0.0406	0.157302		0.492	0.3686	0.491703		-0.34	-0.368	0.146947		At4g15920	nodulin MtN3 family protein similar to MtN3 GI:1619602 (root nodule development) from [Medicago truncatula]
A000469_01	-2.87774	-0.4808	0.167076	0.714022	1.24313		A000469_01	At1g63260	0.603	-0.121	-0.005	0	0.666	0.478	0.637	0.374	0.763	0.129	-0.099	-0.196	0.283	0.115	-0.126		0	0.2286	0.374346		0.478	0.4762	0.244493		-0.099	-0.0046	0.198306		At1g63260	senescence-associated family protein similar to senescence-associated protein 5 [Hemerocallis hybrid cultivar] gi|3551954|gb|AAC34855
A015431_01	-2.87752	-0.5744	0.199617	0.664828	1.24313		A015431_01	At4g28400	0	0.023	0.498	-0.59	-0.149	0.775	0.597	0.824	1.288	1.292	0.25	0.547	0.617	0.42	0.07		0	-0.0436	0.390298		0.824	0.9552	0.317089		0.42	0.3808	0.222854		At4g28400	protein phosphatase 2C, putative / PP2C, putative protein phosphatase 2C-fission yeast, PIR2:S54297
A015400_01	-2.87718	-0.9288	0.322816	0.483285	1.24313		A015400_01	At4g22530	0.171	0	0.319	-0.291	-0.326	0.5	0.503	0.925	1.716	1.883	0.075	0.24	0.137	0.206	0.225		0	-0.0254	0.282282		0.925	1.1054	0.659438		0.206	0.1766	0.0691325		At4g22530	embryo-abundant protein-related similar to embryo-abundant protein [Picea glauca] GI:1350531
A202058_01	-2.87702	-0.5796	0.201458	0.682187	1.24313		A202058_01	At4g01220	0.217	-0.036	0.716	0	-0.073	0.14	0.419	0.261	0.202	0.516	-0.387	-0.269	0.147	-0.051	-0.8		0	0.1648	0.328091		0.261	0.3076	0.155927		-0.269	-0.272	0.359312		At4g01220	expressed protein
A024432_01	-2.87516	-0.9544	0.331946	0.497502	1.24313		A024432_01	At1g13650	0.721	-0.058	-0.485	0.252	0	-1.794	-1.099	-1.861	-1.367	-2.643	-3.001	-2.754	-2.115	-2.745	-2.921		0	0.086	0.442988		-1.794	-1.7528	0.587826		-2.754	-2.7072	0.348694		At1g13650	expressed protein
A000091_01	-2.87514	-0.3224	0.112134	0.796301	1.24313		A000091_01	At1g73200	-0.055	-0.276	0.313	0.175	0	0.477	0.24	0.261	0.491	0.649	0.163	0.191	0.125	-0.011	0.038		0	0.0314	0.225203		0.477	0.4236	0.172008		0.125	0.1012	0.0851951		At1g73200	expressed protein
A014946_01	-2.8742	-0.736	0.256071	0.575403	1.24313		A014946_01	At4g30110	0.122	-0.01	0	0	-0.161	0.493	-0.03	0.533	0.131	1.228	-0.409	-0.214	-0.268	-0.012	-0.422		0	-0.0098	0.10053		0.493	0.471	0.485793		-0.268	-0.265	0.167335		At4g30110	ATPase E1-E2 type family protein / haloacid dehalogenase-like hydrolase family protein / heavy-metal-associated domain-containing protein similar to cadmium efflux pump protein from Geobacillus stearothermophilus [GI:16753175], cadmium resistance protein
At30018122	-2.87218	-0.5946	0.20702	0.648204	1.24313		At30018122	At4g02130	0.378	-0.151	0.457	0	-0.355	0.902	1.171	0.862	0.68	1.619	0.148	0.486	0.548	0.503	0.576		0	0.0658	0.346017		0.902	1.0468	0.364863		0.503	0.4522	0.173756		At4g02130	glycosyl transferase family 8 protein low similarity to lgtC of Neisseria sp., GenBank accession number U14554, U65788; contains Pfam glycosyl transferase family 8 domain PF01501
A024419_01	-2.86834	-1.004	0.350028	0.468621	1.24313		A024419_01	At1g07000	0.219	-0.029	0	-0.394	0.162	1.029	0.54	1.393	1.947	2.142	0.537	0.301	0.808	0.403	-0.018		0	-0.0084	0.239755		1.393	1.4102	0.65699		0.403	0.4062	0.303963		At1g07000	exocyst subunit EXO70 family protein similar to leucine zipper protein GI:10177020 from [Arabidopsis thaliana] contains Pfam domain PF03081: Exo70 exocyst complex subunit;
A019084_01	-2.86717	-0.3826	0.133442	0.764408	1.24313		A019084_01	At5g17210	0.082	0	-0.114	-0.068	0.039	0.302	0.416	-0.082	0.268	0.367	0.03	-0.016	-0.211	-0.303	-0.142		0	-0.0122	0.0792477		0.302	0.2542	0.196474		-0.142	-0.1284	0.137129		At5g17210	expressed protein
A020546_01	-2.86656	-0.4934	0.172123	0.702739	1.24313		A020546_01	At2g17220	0.184	-0.007	-0.08	0	0.153	0.522	0.313	0.417	0.831	0.986	0.116	0.363	-0.02	-0.025	0.168		0	0.05	0.113153		0.522	0.6138	0.284318		0.116	0.1204	0.159682		At2g17220	protein kinase, putative similar to protein kinase APK1A [Arabidopsis thaliana] Swiss-Prot:Q06548
A018752_01	-2.86589	-0.2996	0.10454	0.814746	1.24313		A018752_01	At5g53370	0.133	0	-0.221	0.05	-0.034	0.292	0.166	0.316	0.397	0.374	-0.144	0.1	0.211	0.002	-0.122		0	-0.0144	0.131481		0.316	0.309	0.0904931		0.002	0.0094	0.149752		At5g53370	pectinesterase family protein
A009530_01	-2.86294	-0.533	0.186172	0.689543	1.24313		A009530_01	At3g21550	0.728	0.123	-0.253	-0.354	0	-0.009	-0.323	0.034	0.125	-0.506	-0.737	-0.808	-0.939	-0.517	-0.343		0	0.0488	0.425009		-0.009	-0.1358	0.266936		-0.737	-0.6688	0.237815		At3g21550	expressed protein contains Pfam profile PF05078: Protein of unknown function (DUF679)
At30019411	-2.85891	-0.9246	0.32341	0.523258	1.24313		At30019411	At4g15670	0.447	0.35	0	-0.316	-0.165	0.752	0.305	0.274	1.475	0.83	-0.367	-0.679	0.515	-0.084	-0.372		0	0.0632	0.32765		0.752	0.7272	0.488373		-0.367	-0.1974	0.450433		At4g15670	glutaredoxin family protein contains INTERPRO Domain IPR002109, Glutaredoxin (thioltransferase)
A022975_01	-2.85881	-0.329	0.115083	0.791346	1.24313		A022975_01	At5g53050	0	-0.168	0.025	-0.068	0.005	-0.229	-0.259	-0.294	0.151	-0.047	-0.565	-0.44	-0.376	-0.467	-0.475		0	-0.0412	0.079074		-0.229	-0.1356	0.186434		-0.467	-0.4646	0.068281		At5g53050	hydrolase, alpha/beta fold family protein contains Pfam profile PF00561: hydrolase, alpha/beta fold family
At30001050	-2.85866	-0.8082	0.28272	0.546466	1.24313		At30001050	At1g09970	0.398	-0.212	0	0.384	-0.207	1.128	1.077	1.607	2.052	2.25	1.13	0.695	0.842	0.537	0.869		0	0.0726	0.303026		1.607	1.6228	0.529284		0.842	0.8146	0.220541		At1g09970	leucine-rich repeat transmembrane protein kinase, putative Similar to A. thaliana receptor-like protein kinase (gb|RLK5_ARATH). ESTs gb|ATTS0475,gb|ATTS4362 come from this gene isoform contains a TG acceptor site at intron.
At30003706	-2.85686	-2.2202	0.777146	0.159753	1.24313		At30003706	At1g35920	0.158	-0.149	1.285	-1.288	0	2.052	1.933	3.403	4.364	5.432	1.049	0.656	2.464	1.29	0.624		0	0.0012	0.91615		3.403	3.4368	1.50173		1.049	1.2166	0.750821		At1g35920	hypothetical protein includes At5g34960, At2g14450, At1g35920
At30003052	-2.85652	-1.0562	0.36975	0.449541	1.24313		At30003052	At1g29050	0.289	0	0.78	-0.112	-0.359	-0.748	-0.979	0.001	0.733	0.063	-1.351	-1.454	-0.877	-0.889	-1.64		0	0.1196	0.436413		0.001	-0.186	0.686699		-1.351	-1.2422	0.343898		At1g29050	expressed protein similar to hypothetical protein GB:AAB67625 GI:2342727 from [Arabidopsis thaliana]
At30009631	-2.85511	-0.4688	0.164197	0.723768	1.24313		At30009631	At2g27030	0.063	0	0.663	-0.13	-0.194	0.221	0.188	0.08	0.326	0.623	-0.314	-0.266	0.134	-0.03	-0.43		0	0.0804	0.341231		0.221	0.2876	0.207015		-0.266	-0.1812	0.22855		At2g27030	calmodulin-2/3/5 (CAM5) (TCH1) identical to calmodulin GI:474183 from [Arabidopsis thaliana], SP|P25069 Calmodulin-2/3/5 {Arabidopsis thaliana}
At30021938	-2.85231	-0.491	0.172141	0.715328	1.24313		At30021938	At4g37260	0	-0.191	-0.405	0.039	0.555	0.62	0.553	0.937	0.657	0.99	0.518	-0.023	0.206	0.06	0.541		0	-0.0004	0.357089		0.657	0.7514	0.198064		0.206	0.2604	0.259099		At4g37260	myb family transcription factor (MYB73) contains Pfam profile: PF00249 myb-like DNA-binding domain
At30026427	-2.85164	-1.4724	0.516335	0.365023	1.24313		At30026427	At5g45340	-0.079	0	0.408	-0.193	0.527	0.669	0.595	1.149	1.019	2.38	0.591	-1.249	0.457	-0.369	-0.98		0	0.1326	0.316137		1.019	1.1624	0.719145		-0.369	-0.31	0.82677		At5g45340	cytochrome P450 family protein similar to SP|Q42569|C901_ARATH Cytochrome P450 90A1 (SP:Q42569) [Arabidopsis thaliana]; contains Pfam profile: PF00067: Cytochrome P450
A020169_01	-2.84635	-0.3538	0.124299	0.779322	1.24313		A020169_01	At2g34470	0	0.041	-0.163	-0.175	0.113	0.304	0.078	-0.15	-0.077	0.187	-0.383	-0.186	-0.426	-0.265	-0.167		0	-0.0368	0.127351		0.078	0.0684	0.186081		-0.265	-0.2854	0.115768		At2g34470	urease accessory protein (UREG) identical to urease accessory protein UREG GI:4324678 from [Arabidopsis thaliana]; contains Pfam profile: PF01495 HypB/UreG nucleotide-binding domain
A014348_01	-2.84606	-1.3178	0.463025	0.425136	1.24313		A014348_01	At4g11280	0	-0.192	-0.237	0.019	0.343	0.51	0.016	1.401	1.106	1.29	0.38	-0.964	0.397	-0.844	-1.235		0	-0.0134	0.229208		1.106	0.8646	0.585839		-0.844	-0.4532	0.781331		At4g11280	1-aminocyclopropane-1-carboxylate synthase 6 / ACC synthase 6 (ACS6) identical to GI:3746125
A015356_01	-2.84287	-0.2606	0.091668	0.834626	1.24313		A015356_01	At4g30810	0.042	-0.071	-0.057	0	0.084	-0.042	-0.271	-0.156	-0.24	-0.049	-0.427	-0.431	-0.449	-0.512	-0.242		0	-0.0004	0.0654011		-0.156	-0.1516	0.105628		-0.431	-0.4122	0.101063		At4g30810	serine carboxypeptidase S10 family protein similar to serine-type carboxypeptidase (SP:P55748) [Hordeum vulgare]
A013669_01	-2.84094	-0.625	0.219997	0.634686	1.24313		A013669_01	At4g24190	0.102	-0.263	0.107	0	-0.297	0.982	0.217	0.435	1.165	0.71	-0.222	0.166	0.005	0.285	0.15		0	-0.0702	0.19659		0.71	0.7018	0.387087		0.15	0.0768	0.194357		At4g24190	shepherd protein (SHD) / clavata formation protein, putative nearly identical to SHEPHERD [Arabidopsis thaliana] GI:19570872; contains Pfam profiles PF02518: ATPase, histidine kinase-, DNA gyrase B-, and HSP90-like domain protein, PF00183: Hsp90 protein
A016812_01	-2.83959	-0.5308	0.186928	0.676917	1.24313		A016812_01	At5g08660	0.177	-0.048	0.85	0	-0.035	0.481	0.34	0.783	0.983	1.192	0.229	0.315	0.28	0.188	0.113		0	0.1888	0.380503		0.783	0.7558	0.350369		0.229	0.225	0.0791423		At5g08660	expressed protein contains Pfam domain PF05003: protein of unknown function (DUF668)
A015464_01	-2.83881	-1.0022	0.353036	0.485666	1.24313		A015464_01	At4g37240	0	-0.535	-0.088	0.206	0.844	0.162	0.197	0.296	0.267	1.46	-0.066	-1.261	-0.33	-0.732	-0.24		0	0.0854	0.503059		0.267	0.4764	0.552443		-0.33	-0.5258	0.47814		At4g37240	expressed protein
A011781_01	-2.83432	-0.5108	0.180219	0.702425	1.24313		A011781_01	At3g51920	0.198	-0.062	0.238	-0.286	0	0.717	0.534	0.896	1.089	0.551	0.273	0.529	0.407	0.143	-0.119		0	0.0176	0.212096		0.717	0.7574	0.236278		0.273	0.2466	0.250285		At3g51920	calmodulin-9 (CAM9) identical to calmodulin 9 GI:5825602 from [Arabidopsis thaliana]; contains Pfam profile PF00036: EF hand
A024663_01	-2.83168	-0.6644	0.234631	0.621034	1.24313		A024663_01	At1g14370	0	-0.291	0.219	-0.53	0.146	0.929	0.725	1.081	1.424	1.687	0.594	0.551	0.867	0.316	0.196		0	-0.0912	0.313557		1.081	1.1692	0.38595		0.551	0.5048	0.260904		At1g14370	protein kinase (APK2a) identical to protein kinase APK2a GI:2852447 from [Arabidopsis thaliana]
A008655_01	-2.83051	-0.27535	0.0972793	0.825011	1.24313		A008655_01	At2g40800		-0.013	0.431	0.013	-0.36	0.178	0.056	0.357	0.274		0.118	-0.039	-0.128	-0.079	-0.024		0	0.01775	0.323748		0.226	0.21625	0.129472		-0.039	-0.0304	0.0922296		At2g40800	expressed protein
At30016136	-2.82786	-0.6642	0.234877	0.64685	1.24313		At30016136	At3g48100	0.137	-0.147	0.238	-0.349	0	0.076	0.165	0.379	0.41	0.571	-0.144	-0.992	0.127	-0.233	-0.478		0	-0.0242	0.232322		0.379	0.3202	0.198836		-0.233	-0.344	0.421907		At3g48100	two-component responsive regulator / response regulator 5 (ARR5) / response reactor 2 (RR2) identical to responce reactor2 (AtRR2) [Arabidopsis thaliana] GI:3273198, response regulator 5 (ARR5) [Arabidopsis thaliana] GI:3953599; contains Pfam profile: PF0
A019964_01	-2.82771	-0.8048	0.284612	0.560522	1.24313		A019964_01	At1g74660	0.026	-0.098	0.375	0	-0.544	-0.037	-0.379	0.229	0.082	0.893	-0.914	-0.869	-0.582	-0.087	-0.784		0	-0.0482	0.329858		0.082	0.1576	0.468358		-0.784	-0.6472	0.338071		At1g74660	zinc finger homeobox family protein / ZF-HD homeobox family protein contains Pfam PF04770: ZF-HD protein dimerisation region; contains TIGRFAM TIGR01566: ZF-HD homeobox protein Cys/His-rich dimerization domain; similar to ZF-HD homeobox protein (GI:133740
A009961_01	-2.82605	-0.5744	0.203252	0.665095	1.24313		A009961_01	At3g26700	0.131	-0.275	0.662	-0.083	0	-0.154	-0.222	0.202	-0.117	0.541	-0.61	-0.746	-0.172	-0.411	-0.683		0	0.087	0.35358		-0.117	0.05	0.319247		-0.61	-0.5244	0.233791		At3g26700	protein kinase family protein contains protein kinase domain, Pfam:PF00069
A202291_01	-2.8252	-0.5308	0.18788	0.69607	1.24313		A202291_01	At4g16240	0.063	-0.412	-0.21	0.018	0	-0.233	0.009	-0.001	-0.151	0.352	-0.387	-0.869	-0.554	-0.723	-0.145		0	-0.1082	0.19975		-0.001	-0.0048	0.224143		-0.554	-0.5356	0.2834		At4g16240	hypothetical protein
At30007643	-2.81908	-0.6316	0.224045	0.626469	1.47491		At30007643	At2g02450	0	-0.31	0.548	-0.412	0.049	-0.466	-0.374	0.004	0.392	0.441	-0.593	-0.844	-0.492	-0.544	-0.688		0	-0.025	0.375973		0.004	-0.0006	0.419878		-0.593	-0.6322	0.138695		At2g02450	no apical meristem (NAM) family protein contains Pfam PF02365: No apical meristem (NAM) domain
A019688_01	-2.81573	-1.2548	0.445639	0.398696	1.47491		A019688_01	At5g66650	-0.408	0	0.041	-0.453	0.089	-0.094	-0.25	1.288	1.003	1.344	-0.266	-1.11	0.099	-0.577	-1.129		0	-0.1462	0.261917		1.003	0.6582	0.770793		-0.577	-0.5966	0.533987		At5g66650	expressed protein contains Pfam domain, PF04678: Protein of unknown function, DUF607
A002712_01	-2.81561	-0.4874	0.173106	0.711554	1.47491		A002712_01	At1g32220	0.201	0	0.237	-0.024	-0.09	-0.682	-0.679	-0.334	-0.119	-0.56	-0.951	-1.169	-0.683	-0.819	-1.189		0	0.0648	0.14513		-0.56	-0.4748	0.244083		-0.951	-0.9622	0.219539		At1g32220	expressed protein
A200906_01	-2.81543	-0.4994	0.17738	0.720917	1.47491		A200906_01	At1g61667	0.378	0	-0.494	-0.046	0.421	1.536	1.546	1.529	1.344	1.535	1.393	0.606	1.045	0.736	1.213		0	0.0518	0.371773		1.535	1.498	0.0863047		1.045	0.9986	0.326636		At1g61667	expressed protein contains Pfam profile PF04398: Protein of unknown function, DUF538
A014389_01	-2.80961	-0.38	0.13525	0.765189	1.47491		A014389_01	At4g39990	0	-0.208	-0.115	0.058	0.089	-0.098	0.081	-0.009	0.147	0.428	-0.081	-0.417	-0.311	-0.365	-0.177		0	-0.0352	0.124075		0.081	0.1098	0.200474		-0.311	-0.2702	0.13846		At4g39990	Ras-related GTP-binding protein, putative similar to GTP-binding protein GI:303738 from [Pisum sativum]
At30006713	-2.80896	-0.8576	0.305309	0.55644	1.47491		At30006713	At1g74070	0.618	-0.027	0.46	0	-0.361	-1.287	-1.555	-1.038	-1.387	-0.49	-2.041	-2.441	-1.322	-1.816	-2.425		0	0.138	0.396659		-1.287	-1.1514	0.414457		-2.041	-2.009	0.466348		At1g74070	peptidyl-prolyl cis-trans isomerase cyclophilin-type family protein contains Pfam domain, PF00160: peptidyl-prolyl cis-trans isomerase, cyclophilin-type
A024265_01	-2.80866	-0.6394	0.227653	0.652323	1.47491		A024265_01	At4g31000	0.341	-0.721	0.075	-0.143	0	1.089	1.207	0.95	1.349	1.581	1.033	0.472	0.929	0.117	0.428		0	-0.0896	0.394352		1.207	1.2352	0.242918		0.472	0.5958	0.37911		At4g31000	calmodulin-binding protein similar to calmodulin-binding protein TCB60 GI:1698548 from [Nicotiana tabacum]; contains non-consensus donor splice site AT at exon 4; supported by cDNA gi:17065559
At30012857	-2.80737	-0.303	0.10793	0.810983	1.47491		At30012857	At3g07460	0.311	-0.165	0	-0.066	0.181	0.299	0.514	0.563	0.606	0.415	0.301	-0.037	0.276	0.145	0.197		0	0.0522	0.191989		0.514	0.4794	0.123395		0.197	0.1764	0.134532		At3g07460	expressed protein contains Pfam profile PF04398: Protein of unknown function, DUF538
A022607_01	-2.80714	-0.2088	0.0743816	0.864791	1.47491		A022607_01	At4g15450	0.092	0	0.53	-0.176	-0.341	0.188	0.262	0.315	0.126	0.324	0.115	0.064	-0.029	-0.039	0.06		0	0.021	0.329551		0.262	0.243	0.0848823		0.06	0.0342	0.0660205		At4g15450	senescence/dehydration-associated protein-related similar to senescence-associated protein 12 [Hemerocallis hybrid cultivar] gi|3551958|gb|AAC34857; similar to early-responsive to dehydration stress ERD7 protein [Arabidopsis thaliana] gi|15320412|dbj|BAB6
A020452_01	-2.80564	-0.4804	0.171227	0.726721	1.47491		A020452_01	At3g13520	0.228	-0.707	-0.213	0	0.127	-0.241	-0.174	-0.149	-0.365	-0.489	-0.789	-0.955	-0.938	-0.256	-0.882		0	-0.113	0.370637		-0.241	-0.2836	0.142091		-0.882	-0.764	0.291277		At3g13520	arabinogalactan-protein (AGP12) identical to gi|10880501|gb|AAG24280
At30001051	-2.80479	-0.8432	0.300629	0.528262	1.47491		At30001051	At1g09970	0.201	-0.501	0	0.14	-0.49	0.867	0.796	1.606	2.013	1.931	0.813	0.344	0.778	0.45	0.612		0	-0.13	0.341541		1.606	1.4426	0.578791		0.612	0.5994	0.203243		At1g09970	leucine-rich repeat transmembrane protein kinase, putative Similar to A. thaliana receptor-like protein kinase (gb|RLK5_ARATH). ESTs gb|ATTS0475,gb|ATTS4362 come from this gene isoform contains a TG acceptor site at intron.
A015047_01	-2.80447	-1.071	0.381891	0.506576	1.47491		A015047_01	At4g24380	0.137	-0.012	0	-0.197	0.003	0.89	0.416	1.014	1.516	1.113	0.682	-0.74	0.626	-0.327	-0.647		0	-0.0138	0.119142		1.014	0.9898	0.397447		-0.327	-0.0812	0.688689		At4g24380	expressed protein contains Pfam profile: PF03959 domain of unknown function (DUF341)
At30000354	-2.80079	-0.9708	0.346617	0.47613	1.47491		At30000354	At1g04040	0.151	-0.772	-0.9	0	0.148	-0.371	0.144	0.376	0.013	-1.367	-0.914	-1.342	-1.353	-1.38	-1.07		0	-0.2746	0.518089		0.013	-0.241	0.685238		-1.342	-1.2118	0.20855		At1g04040	acid phosphatase class B family protein similar to SP|P15490 STEM 28 kDa glycoprotein precursor (Vegetative storage protein A) {Glycine max}, acid phosphatase [Glycine max] GI:3341443; contains Pfam profile PF03767: HAD superfamily (subfamily IIIB) phosph
At30024096	-2.79778	-0.5766	0.206092	0.651948	1.47491		At30024096	At5g18050	-0.196	0.271	-0.266	0	0.244	-0.87	-0.656	-0.149	-1.083	-1.071	-1.48	-1.206	-1.336	-1.268	-1.422		0	0.0106	0.245758		-0.87	-0.7658	0.386367		-1.336	-1.3424	0.111188		At5g18050	auxin-responsive protein, putative similar to auxin-inducible SAUR (Small Auxin Up RNAs) (GI:3043536) [Raphanus sativus]
A004309_01	-2.79416	-0.43676	0.156311	0.741893	1.47491		A004309_01	At1g67550		0.345	-0.05	-0.037	0.037	-0.227	-0.203	0.094	0.07		-0.581	-0.736	-0.148	-0.319	-0.513		0	0.07375	0.184848		-0.067	-0.0665	0.172032		-0.513	-0.4594	0.229592		At1g67550	urease, putative / urea amidohydrolase, putative similar to SP|P07374 Urease (EC 3.5.1.5) (Urea amidohydrolase) {Canavalia ensiformis}; contains Pfam profile PF01979: Amidohydrolase family
A009105_01	-2.79231	-0.6118	0.219102	0.640881	1.47491		A009105_01	At3g09830	0.099	-0.042	0.331	-0.12	0	0.726	0.523	1.029	1.517	0.837	0.358	0.401	0.505	0.35	-0.041		0	0.0536	0.174041		0.837	0.9264	0.377564		0.358	0.3146	0.20815		At3g09830	protein kinase, putative similar to protein kinase [Lophopyrum elongatum] gi|13022177|gb|AAK11674
A006826_01	-2.79207	-0.6496	0.232659	0.629151	1.47491		A006826_01	At2g19570	0.09	0	0.232	-0.364	-0.018	-0.091	0.03	-0.284	0.477	0.582	-0.486	-0.942	-0.313	-0.245	-0.548		0	-0.012	0.220241		0.03	0.1428	0.3722		-0.486	-0.5068	0.272776		At2g19570	cytidine deaminase (CDD) / cytidine aminohydrolase identical to cytidine deaminase (CDD) [Arabidopsis thaliana] GI:3046700
A017042_01	-2.79118	-0.603	0.216037	0.64111	1.47491		A017042_01	At5g64860		0	0.715		-0.145	0.444	0.862	0.259	0.059	1.001	-0.333	0.01	0.025	-0.05	-0.042		0	0.19	0.460407		0.444	0.525	0.398315		-0.042	-0.078	0.146166		At5g64860	4-alpha-glucanotransferase, putative / disproportionating enzyme, putative similar to 4-alpha-glucanotransferase SP:Q06801 from [Solanum tuberosum]
A020625_01	-2.79082	-0.5202	0.186397	0.681873	1.47491		A020625_01	At5g22060	-0.056	-0.117	0.267	0.024	0	0.5	0.401	0.748	1.066	1.208	0.129	0.292	0.316	0.319	0.266		0	0.0236	0.146548		0.748	0.7846	0.349263		0.292	0.2644	0.0786467		At5g22060	DNAJ heat shock protein, putative strong similarity to SP|O60884 DnaJ homolog subfamily A member 2 (Dnj3) Homo sapiens, several plant DnaJ proteins from PGR; contains Pfam profiles PF00226 DnaJ domain, PF00684 DnaJ central domain (4 repeats), PF01556 DnaJ
At30007644	-2.78983	-0.6426	0.230337	0.620804	1.47491		At30007644	At2g02450	0	-0.25	0.532	-0.144	0.124	-0.398	-0.312	0.141	0.435	0.566	-0.511	-0.78	-0.401	-0.48	-0.609		0	0.0524	0.303277		0.141	0.0864	0.432402		-0.511	-0.5562	0.145611		At2g02450	no apical meristem (NAM) family protein contains Pfam PF02365: No apical meristem (NAM) domain
A014310_01	-2.78945	-0.3764	0.134937	0.774636	1.47491		A014310_01	At4g39400	-0.089	0	0.432	0.231	-0.266	0.15	0.382	0.424	0.307	0.465	-0.132	-0.131	0.194	0.185	-0.27		0	0.0616	0.273719		0.382	0.3456	0.123973		-0.131	-0.0308	0.208927		At4g39400	brassinosteroid insensitive 1 (BRI1) identical to GI:2392895
At30015970	-2.78901	-0.5402	0.193689	0.691587	1.47491		At30015970	At3g46600	0.125	-0.32	0.434	-0.635	0	0.085	0.171	0.689	0.455	0.33	-0.208	-0.262	0.284	-0.293	-0.492		0	-0.0792	0.411777		0.33	0.346	0.239025		-0.262	-0.1942	0.288058		At3g46600	scarecrow transcription factor family protein scarecrow-like 11 - Arabidopsis thaliana, EMBL:AF036307
At30003608	-2.78875	-0.5518	0.197866	0.673497	1.47491		At30003608	At1g34520	0	0.012	-0.673	0.001	-0.009	-0.715	-0.634	-0.63	-0.553	-1.374	-1.368	-1.403	-1.397	-1.012	-1.485		0	-0.1338	0.301514		-0.634	-0.7812	0.336303		-1.397	-1.333	0.184639		At1g34520	long-chain-alcohol O-fatty-acyltransferase family protein / wax synthase family protein wax synthase - Simmondsia chinensis, PID:g5020219 similar to wax synthase [gi:5020219] from Simmondsia chinensis
A003637_01	-2.78784	-0.2954	0.10596	0.816112	1.47491		A003637_01	At1g16920	0.007	0	0.559	-0.323	-0.131	0.059	0.062	-0.135	-0.159	0.022	-0.176	-0.546	-0.337	-0.231	-0.338		0	0.0224	0.328448		0.022	-0.0302	0.108114		-0.337	-0.3256	0.141588		At1g16920	Ras-related GTP-binding protein, putative similar to GTP binding protein GI:218228 from [Vicia faba]; identical to cDNA small GTP-binding protein (Rab11) GI:451859
A201033_01	-2.78773	-0.6948	0.249235	0.610983	1.47491		A201033_01	At1g74325	0.043	0	0.179	-0.066	-0.207	0.783	0.577	0.622	1.302	1.402	0.587	0.185	0.481	0.173	-0.214		0	-0.0102	0.141929		0.783	0.9372	0.38794		0.185	0.2424	0.313086		At1g74325	expressed protein ; expression supported by MPSS
A019744_01	-2.78736	-0.3838	0.137693	0.761832	1.47491		A019744_01	At5g15050	0.01	-0.197	-0.19	0	0.473	0.068	-0.105	-0.209	-0.029	0.352	-0.394	-0.273	-0.268	-0.578	-0.329		0	0.0192	0.27244		-0.029	0.0154	0.213828		-0.329	-0.3684	0.12779		At5g15050	glycosyltransferase family 14 protein / core-2/I-branching enzyme family protein contains Pfam profile: PF02485 Core-2/I-Branching enzyme
A009259_01	-2.78356	-0.8122	0.291785	0.573783	1.47491		A009259_01	At3g44450	0.032	-0.025	0.087	0	-0.711	-0.196	0.007	-0.044	0.473	0.702	-0.705	-0.296	-0.269	-0.472	-1.377		0	-0.1234	0.331135		0.007	0.1884	0.380612		-0.472	-0.6238	0.455599		At3g44450	expressed protein
A018915_01	-2.78299	-0.3378	0.12138	0.792183	1.47491		A018915_01	At5g65440	0	-0.069	0.739	-0.159	0.124	0.474	0.288	0.236	0.236	0.532	-0.149	-0.123	0.247	0.061	0.041		0	0.127	0.357384		0.288	0.3532	0.139897		0.041	0.0154	0.160121		At5g65440	expressed protein
A000627_01	-2.78159	-0.4968	0.178603	0.702429	1.47491		A000627_01	At1g10380	0.032	0.067	-0.133	-0.031	0	-0.247	-0.837	-0.372	-0.183	-0.102	-0.987	-0.816	-0.9	-0.971	-0.551		0	-0.013	0.0763512		-0.247	-0.3482	0.290533		-0.9	-0.845	0.177723		At1g10380	expressed protein
A023363_01	-2.77984	-0.3998	0.143821	0.763076	1.47491		A023363_01	At2g32920	0.089	0	0.63	-0.191	-0.411	0.645	0.481	0.387	0.678	0.66	0.042	0.327	0.209	0.424	-0.15		0	0.0234	0.389707		0.645	0.5702	0.129227		0.209	0.1704	0.228839		At2g32920	thioredoxin family protein similar to SP|Q15084 Protein disulfide isomerase A6 precursor (EC 5.3.4.1) {Homo sapiens}; contains Pfam profile PF00085: Thioredoxin
A020064_01	-2.77974	-1.2798	0.460402	0.447332	1.47491		A020064_01	At4g24570	-0.309	0	-1.103	0.334	0.295	1.712	0.878	1.816	1.748	2.358	1.551	-0.306	1.009	0.001	-0.142		0	-0.1566	0.589078		1.748	1.7024	0.530218		0.001	0.4226	0.8131		At4g24570	mitochondrial substrate carrier family protein contains Pfam profile: PF00153 mitochondrial carrier protein
A012185_01	-2.77877	-0.4462	0.160574	0.73207	1.47491		A012185_01	At3g51160	0.213	-0.114	-0.257	0.12	0	0.664	0.683	0.571	0.956	0.322	0.451	0.331	0.141	0.071	-0.029		0	-0.0076	0.186095		0.664	0.6392	0.228124		0.141	0.193	0.195243		At3g51160	GDP-D-mannose-4,6-dehydratase (MUR1) almost identical to GDP-D-mannose-4,6-dehydratase (MUR1) GI:1764100 from [Arabidopsis thaliana]
A016877_01	-2.77792	-0.7438	0.267754	0.599963	1.47491		A016877_01	At5g65850	0.298	-0.317	0	-0.1	0.444	-0.591	-0.178	0.265	-0.082	0.295	-0.7	-1.408	-0.59	-0.95	-0.362		0	0.065	0.30631		-0.082	-0.0582	0.363319		-0.7	-0.802	0.399402		At5g65850	F-box family protein
A019493_01	-2.7768	-0.6588	0.237251	0.655338	1.47491		A019493_01	At3g54020	-0.119	0.172	0	0.024	-0.225	0.862	0.808	1.07	1.166	1.112	0.912	0.033	0.725	-0.082	0.136		0	-0.0296	0.15047		1.07	1.0036	0.158779		0.136	0.3448	0.444197		At3g54020	phosphatidic acid phosphatase-related / PAP2-related
A024651_01	-2.77622	-0.3288	0.118434	0.790136	1.47491		A024651_01	At3g54110	0.217	-0.021	0.401	0	-0.155	0.384	0.292	0.305	0.734	0.635	0.193	0.084	0.13	0.163	0.136		0	0.0884	0.21982		0.384	0.47	0.202006		0.136	0.1412	0.0405672		At3g54110	plant uncoupling mitochondrial protein (PUMP) identical to plant uncoupling mitochondrial protein [Arabidopsis thaliana] GI:3115108
A203366_01	-2.77428	-0.4296	0.154851	0.739153	1.47491		A203366_01	At5g58990	0	0.192	0.63	-0.242	-0.185	0.322	0.187	0.28	0.391	0.776	-0.105	-0.111	0.196	0.079	-0.251		0	0.079	0.351905		0.322	0.3912	0.227444		-0.105	-0.0384	0.175806		At5g58990	expressed protein
A201041_01	-2.77243	-0.8862	0.319647	0.520385	1.47491		A201041_01	At1g76040	0.327	0.201	-0.201	-0.464		1.978	1.417	2.299	2.857	1.705	0.886	1.534	1.298	1.39	0.717		0	-0.03425	0.364387		1.978	2.0512	0.556359		1.298	1.165	0.347498		At1g76040	calcium-dependent protein kinase, putative / CDPK, putative similar to calcium-dependent protein kinase GB:AAC25423 GI:3283996 [Nicotiana tabacum]
A016473_01	-2.76992	-0.7088	0.255892	0.591138	1.47491		A016473_01	At5g01200	0.029	0.266	-0.097		-0.029	0.055	-0.233	0.117	0.44	0.984	-0.663	-0.265	-0.677	-0.216	-0.36		0	0.04225	0.157804		0.117	0.2726	0.464033		-0.36	-0.4362	0.219674		At5g01200	myb family transcription factor contains PFAM profile: PF00249 myb-like DNA binding domain
A004325_01	-2.76916	-0.2524	0.0911467	0.836698	1.47491		A004325_01	At1g74640	0.274	-0.017	-0.111	0	0.168	-0.12	-0.252	-0.305	-0.219	0.045	-0.43	-0.356	-0.468	-0.456	-0.403		0	0.0628	0.155073		-0.219	-0.1702	0.137908		-0.43	-0.4226	0.0448642		At1g74640	expressed protein contains Pfam profile: PF00561 alpha/beta hydrolase fold
A009178_01	-2.76719	-1.0932	0.395058	0.430934	1.47491		A009178_01	At3g48640	0	0.295	-0.271	-0.679	0.167	0.885	0.482	1.575	2.36	0.943	-0.066	0.133	0.624	0.412	-0.324		0	-0.0976	0.387868		0.943	1.249	0.733999		0.133	0.1558	0.375757		At3g48640	expressed protein
A011288_01	-2.76527	-0.636	0.229995	0.626747	1.47491		A011288_01	At3g54030		0.016	0.11	-0.016	-0.128	0.161	0.071	0.492	0.679	1.093	-0.268	-0.123	0.171	-0.14	-0.324		0	-0.0045	0.098175		0.492	0.4992	0.413132		-0.14	-0.1368	0.191832		At3g54030	protein kinase family protein contains protein kinase domain, Pfam:PF00069
A001188_01	-2.76486	-0.4032	0.14583	0.747766	1.47491		A001188_01	At1g22710	0.008	-0.02	-0.457	0.127	0	-0.219	-0.602	-0.207	-0.043	-0.608	-0.846	-0.641	-0.775	-0.744	-0.689		0	-0.0684	0.224749		-0.219	-0.3358	0.255401		-0.744	-0.739	0.0788575		At1g22710	sucrose transporter / sucrose-proton symporter (SUC2) nearly identical to sucrose-proton symporter SUC2 [Arabidopsis thaliana] GI:407092
A006483_01	-2.76428	-0.4264	0.154253	0.736868	1.47491		A006483_01	At2g44600	-0.041	0.041	-0.956		0.662	-0.079	-0.292	0.001	0.317		-0.471	-0.2	-0.475	-0.444	-0.3		0	-0.0735	0.666817		-0.039	-0.01325	0.252516		-0.444	-0.378	0.12266		At2g44600	expressed protein
A202418_01	-2.76185	-0.7368	0.266778	0.585777	1.47491		A202418_01	At4g26540	0.114	-0.33	0.369	0	-0.163	-0.276	-0.377	-0.015	-0.692	0.501	-0.783	-1.414	-0.737	-0.675	-0.934		0	-0.002	0.266742		-0.276	-0.1718	0.447442		-0.783	-0.9086	0.298272		At4g26540	protein kinase family protein Three false introns were added with non-consensus splice sites to circumenvent frameshifts likely due to sequencing errors; this is extremely unusual and is under investigation.
A004728_01	-2.76147	-0.707	0.256023	0.593276	1.47491		A004728_01	At1g44100	0.018	-0.236	0.346	0	-0.412	0.183	0.066	0.454	1.007	1.074	-0.21	-0.308	0.158	-0.013	-0.378		0	-0.0568	0.286945		0.454	0.5568	0.464046		-0.21	-0.1502	0.22033		At1g44100	amino acid permease 5, putative (AAP5) nearly identical to amino acid permease (AAP5) GI:608673 from [Arabidopsis thaliana]
A003890_01	-2.76106	-0.9318	0.337479	0.508641	1.47491		A003890_01	At1g18570	0.08	-0.448	0	-0.559	0.05	0.84	0.731	1.668	2.053	1.661	0.4	0.059	1.096	0.259	0.48		0	-0.1754	0.303422		1.661	1.3906	0.575993		0.4	0.4588	0.390413		At1g18570	myb family transcription factor (MYB51) contains PFAM profile: PF00249
At30020009	-2.75924	-0.9116	0.330381	0.506545	1.47491		At30020009	At4g20830	0	-0.019	0.28	-0.103	0.056	0.119	0.246	0.614	1.152	1.517	-0.265	-0.308	0.295	-0.047	-0.585		0	0.0428	0.144349		0.614	0.7296	0.595501		-0.265	-0.182	0.328226		At4g20830	FAD-binding domain-containing protein similar to SP|P30986 reticuline oxidase precursor (Berberine-bridge-forming enzyme) (BBE) (Tetrahydroprotoberberine synthase) [Eschscholzia californica]; contains PF01565 FAD binding domain
A200493_01	-2.75481	-0.56616	0.205517	0.674541	1.47491		A200493_01	At1g21370	0.323	0.27	-0.334		-0.27	0.407	0.413	0.512	0.922		0.038	0.305	0.251	0.208	-0.392		0	-0.00275	0.347205		0.463	0.5635	0.243801		0.208	0.082	0.283186		At1g21370	expressed protein
A017523_01	-2.75211	-0.549	0.199484	0.687557	1.47491		A017523_01	At5g64740	-0.029	0	0.313	0.14	-0.337	0.114	0.164	0.106	0.671	0.364	-0.26	-0.64	-0.001	0.064	-0.489		0	0.0174	0.240034		0.164	0.2838	0.240392		-0.26	-0.2652	0.303629		At5g64740	cellulose synthase, catalytic subunit, putative similar to gi:2827141 cellulose synthase catalytic subunit (Ath-A), Arabidopsis thaliana
A000362_01	-2.75082	-0.5186	0.188525	0.68295	1.47491		A000362_01	At1g03370	0.132	-0.132	0.186		-0.177	0.316	-0.052	0.396	0.808	0.76	0.002	-0.018	-0.091	-0.213	-0.045		0	0.00225	0.18326		0.396	0.4456	0.352506		-0.045	-0.073	0.0856709		At1g03370	C2 domain-containing protein / GRAM domain-containing protein contains Pfam profiles PF00168: C2 domain; contains PF02893: GRAM domain; similar to Chain A, Crystal Structure Of Synaptotagmin Iii C2aC2B Length(GI:6980525); similar to Synaptotagmin III (Syt
A202353_01	-2.74508	-1.1232	0.409169	0.453829	1.47491		A202353_01	At4g19515	0.15	-0.245	1.205	0	-0.353	0.073	-0.198	0.674	1.371	0.969	-0.544	-0.892	0.342	-0.478	-1.155		0	0.1514	0.621399		0.674	0.5778	0.641901		-0.544	-0.5454	0.566517		At4g19515	disease resistance family protein similar to downy mildew resistance protein RPP5 [Arabidopsis thaliana] GI:6449046; contains Pfam profile PF01582: TIR domain
A200818_01	-2.73852	-0.318	0.116121	0.796745	1.47491		A200818_01	At1g53530	0.101	0	0.405	-0.349	-0.101	0.282	0.204	0.085	0.112	0.565	-0.036	-0.076	-0.022	-0.045	-0.163		0	0.0112	0.276406		0.204	0.2496	0.192765		-0.045	-0.0684	0.0564739		At1g53530	signal peptidase I family protein contains similarity to SP|P28627 Mitochondrial inner membrane protease subunit 1 (EC 3.4.99.-) {Saccharomyces cerevisiae}; contains Pfam profile PF00461: Signal peptidase I
A202388_01	-2.7365	-0.4524	0.165321	0.730893	1.47491		A202388_01	At4g22160	0	0.287	0.766	-0.161	-0.152	0.328	0.242	0.151	-0.015	0.579	-0.389	-0.243	-0.125	0.148	-0.368		0	0.148	0.390074		0.242	0.257	0.220324		-0.243	-0.1954	0.219327		At4g22160	expressed protein
A203419_01	-2.73352	-1.0662	0.390047	0.476328	1.47491		A203419_01	At5g65920	0.283	-0.298	0.846	-0.764	0	0.282	0.609	0.956	1.711	1.44	0.192	-0.594	0.714	-0.013	-0.632		0	0.0134	0.605683		0.956	0.9996	0.58512		-0.013	-0.0666	0.565002		At5g65920	U-box domain-containing protein low similarity to immediate-early fungal elicitor protein CMPG1 [Petroselinum crispum] GI:14582200; contains Pfam profile PF04564: U-box domain
A011896_01	-2.7315	-1.48148	0.542369	0.354859	1.47491		A011896_01	At3g07820		-0.161	1.701	-0.439	0.161	1.532	1.745	0.559	2.612	0.745	0.91		-0.851	-0.324	0.712		0	0.3155	0.95565		1.532	1.4386	0.826778		0.194	0.11175	0.839498		At3g07820	polygalacturonase 3 (PGA3) / pectinase identical to polygalacturonase [Arabidopsis thaliana] GI:3152948
At30028884	-2.72703	-1.0462	0.383641	0.458094	1.47491		At30028884	At5g66640	0.045	0	0.274	-0.757	-0.04	1.156	0.979	1.595	2.487	2.362	0.447	0.469	1.317	0.819	0.296		0	-0.0956	0.389247		1.595	1.7158	0.686143		0.469	0.6696	0.409517		At5g66640	LIM domain-containing protein-related contains low similarity to Pfam profile PF00412: LIM domain
A019121_01	-2.72702	-0.4494	0.164795	0.720585	1.47491		A019121_01	At5g61010	-0.131	-0.079	0	0.156	0.323	0.197	-0.093	0.139	0.718	0.291	-0.175	-0.145	-0.221	-0.338	-0.116		0	0.0538	0.185469		0.197	0.2504	0.297272		-0.175	-0.199	0.0868706		At5g61010	exocyst subunit EXO70 family protein leucine zipper-containing protein, tomato, PIR:S21495; contains Pfam domain PF03081: Exo70 exocyst complex subunit; similar to rexo70 (GI:2827160) {Rattus norvegicus}
At30000061	-2.72611	-1.432	0.525291	0.316816	1.47491		At30000061	At1g01560	0.207	-0.025	0.52	-0.43	0	1.65	0.429	1.925	2.644	3.172	0.588	0.22	1.18	0.385	0.287		0	0.0544	0.347842		1.925	1.964	1.04618		0.385	0.532	0.387949		At1g01560	mitogen-activated protein kinase, putative / MAPK, putative (MPK11) similar to MAP kinase 5 GI:4239889 from [Zea mays]; mitogen-activated protein kinase (MAPK)(AtMPK11), PMID:12119167
A004283_01	-2.72247	-0.5824	0.213924	0.650553	1.47491		A004283_01	At1g63240	-0.127	-0.108	1.033	0	1.169	0.287	0.025	-0.485	-0.301	0.469	-0.616	-0.506	-0.775	-0.612	-0.408		0	0.3934	0.649543		0.025	-0.001	0.396477		-0.612	-0.5834	0.137247		At1g63240	expressed protein
A015102_01	-2.72211	-0.5088	0.186914	0.708141	1.47491		A015102_01	At4g33010	0.067	-0.182	0.121	0	-0.096	-1.012	-1.088	-1.041	-0.667	-0.667	-1.338	-1.76	-1.059	-1.221	-1.641		0	-0.018	0.122321		-1.012	-0.895	0.209894		-1.338	-1.4038	0.291451		At4g33010	glycine dehydrogenase [decarboxylating], putative / glycine decarboxylase, putative / glycine cleavage system P-protein, putative strong similarity to SP|P49361 Glycine dehydrogenase [decarboxylating] A, mitochondrial precursor (EC 1.4.4.2) {Flaveria prin
A013519_01	-2.72116	-0.8774	0.322436	0.523487	1.47491		A013519_01	At4g08870	0.474	-0.22	0.268	0	-0.452	-0.451	-0.664	-0.443	0.711	-0.416	-1.311	-1.37	-0.832	-0.64	-1.497		0	0.014	0.370211		-0.443	-0.2526	0.547743		-1.311	-1.13	0.37214		At4g08870	arginase, putative similar to Swiss-Prot:P46637 arginase (EC 3.5.3.1) [Arabidopsis thaliana]
A014951_01	-2.72035	-0.3842	0.141232	0.759483	1.47491		A014951_01	At4g30450	0.16	-0.141	0.285	0	-0.243	-0.489	-1.137	-0.91	-0.805	-0.907	-1.234	-1.358	-1.253	-1.071	-1.253		0	0.0122	0.215064		-0.907	-0.8496	0.235353		-1.253	-1.2338	0.10328		At4g30450	glycine-rich protein
A002225_01	-2.71834	-0.9746	0.358528	0.466519	1.47491		A002225_01	At1g78410	0.366	-0.137	-0.023	0	0.633	0.244	0.44	1.073	1.388	1.981	0.088	-0.291	0.343	0.013	0.1		0	0.1678	0.321387		1.073	1.0252	0.707141		0.088	0.0506	0.227729		At1g78410	VQ motif-containing protein contains PF05678: VQ motif
A019828_01	-2.71444	-0.446	0.164306	0.731741	1.47491		A019828_01	At2g29390	-0.047	0.062	0.371	-0.113	0	-0.22	-0.33	-0.461	-0.621	0.005	-0.949	-0.89	-0.777	-0.799	-0.442		0	0.0546	0.18812		-0.33	-0.3254	0.237729		-0.799	-0.7714	0.19679		At2g29390	sterol 4-alpha-methyl-oxidase 1 (SMO1) nearly identical to sterol 4-alpha-methyl-oxidase GI:16973469 from [Arabidopsis thaliana]; identical to cDNA sterol 4-alpha-methyl-oxidase (SMO) partial cds, GI:16973431
A014027_01	-2.71312	-0.7626	0.281079	0.586079	1.47491		A014027_01	At4g08470	0	0.018	0.771	-0.563	-0.132	0.642	0.522	0.766	1.276	1.476	-0.351	0.159	0.593	0.504	-0.036		0	0.0188	0.481506		0.766	0.9364	0.416513		0.159	0.1738	0.388719		At4g08470	mitogen-activated protein kinase, putative similar to mitogen-activated protein kinase [Arabidopsis thaliana] gi|1255448|dbj|BAA09057; contains Pfam PF00069: Protein kinase domain
A016204_01	-2.71303	-0.7484	0.275854	0.568177	1.47491		A016204_01	At5g55050	0.701	0.361	0	-0.078	-0.405	0.436	0.181	0.339	1.268	-0.107	-0.396	-0.557	-0.088	-0.108	-0.476		0	0.1158	0.425671		0.339	0.4234	0.514955		-0.396	-0.325	0.215014		At5g55050	GDSL-motif lipase/hydrolase family protein similar to family II lipases EXL3 GI:15054386, EXL1 GI:15054382, EXL2 GI:15054384 from [Arabidopsis thaliana]; contains Pfam profile PF00657: GDSL-like Lipase/Acylhydrolase
At30017632	-2.71183	-0.5858	0.216017	0.667578	1.47491		At30017632	At3g61640	-0.021	0	-0.212	0.33	0.411	0.811	0.513	0.603	0.374	1.107	0.383	0.313	-0.097	-0.358	0.238		0	0.1016	0.260573		0.603	0.6816	0.285889		0.238	0.0958	0.313443		At3g61640	arabinogalactan-protein (AGP20)
A020302_01	-2.71135	-0.419	0.154535	0.745331	1.47491		A020302_01	At3g52470	0	-0.133	-0.782	0.129	0.248	0.165	0.207	0.291	0.143	-0.291	-0.101	-0.19	-0.401	-0.544	-0.344		0	-0.1076	0.402948		0.165	0.103	0.227398		-0.344	-0.316	0.17471		At3g52470	harpin-induced family protein / HIN1 family protein / harpin-responsive family protein similar to harpin-induced protein hin1 ( GI:1619321) [Nicotiana tabacum]
At30017925	-2.71031	-0.2624	0.0968156	0.831693	1.47491		At30017925	At4g00560	-0.045	0	0.196	-0.119	0.109	-0.2	-0.435	-0.254	-0.537	-0.312	-0.586	-0.647	-0.703	-0.62	-0.494		0	0.0282	0.125007		-0.312	-0.3476	0.137227		-0.62	-0.61	0.0777014		At4g00560	methionine adenosyltransferase regulatory beta subunit-related contains weak similarity to methionine adenosyltransferase regulatory beta subunit (GI:6815285) [Homo sapiens]
At30020124	-2.70725	-0.7688	0.283978	0.553475	1.47491		At30020124	At4g21850	0.784	-0.064	0.354	-0.081	0	0.726	0.303	0.932	1.404	1.743	0.203	0.372	0.288	0.315	0.086		0	0.1986	0.371961		0.932	1.0216	0.565341		0.288	0.2528	0.111376		At4g21850	methionine sulfoxide reductase domain-containing protein / SeIR domain-containing protein low similarity to pilin-like transcription factor [Homo sapiens] GI:5059062, SP|P14930 Peptide methionine sulfoxide reductase msrA/msrB (EC 1.8.4.6) {Neisseria gonor
At30020925	-2.70689	-0.5348	0.19757	0.679715	1.47491		At30020925	At4g28630	0	0.092	0.867	-0.093	-0.291	0.133	-0.017	0.145	0.34	0.833	-0.547	-0.213	-0.037	-0.141	-0.302		0	0.115	0.443666		0.145	0.2868	0.330613		-0.213	-0.248	0.193334		At4g28630	ABC transporter family protein identical to half-molecule ABC transporter ATM1 GI:9964117 from [Arabidopsis thaliana]
At30017183	-2.70536	-1.1712	0.432918	0.459803	1.47491		At30017183	At3g57530	0.335	0	1.161	-0.303	-0.025	0.586	0.334	1.029	1.484	1.682	0.063	-0.528	0.846	-0.073	-1.049		0	0.2336	0.565627		1.029	1.023	0.572828		-0.073	-0.1482	0.706113		At3g57530	calcium-dependent protein kinase, putative / CDPK, putative similar to calmodulin-domain protein kinase CDPK isoform 7 [Arabidopsis thaliana] gi|1399277|gb|AAB03247
A016463_01	-2.70521	-0.5444	0.201241	0.6929	1.47491		A016463_01	At5g49480	0.088	-0.113	-0.799	0.368	0	0.942	0.904	0.711	1.227	1.234	0.928	0.335	0.596	0.077	0.36		0	-0.0912	0.433806		0.942	1.0036	0.224901		0.36	0.4592	0.32009		At5g49480	sodium-inducible calcium-binding protein (ACP1) / sodium-responsive calcium-binding protein (ACP1) identical to NaCl-inducible Ca2+-binding protein GI:2352828 from [Arabidopsis thaliana]
A012875_01	-2.70494	-1.1066	0.409104	0.420157	1.47491		A012875_01	At4g11890	0.428	0	0.433	-0.643	-0.16	1.771	0.73	1.504	2.53	2.71	0.27	0.82	0.982	0.978	0.662		0	0.0116	0.449736		1.771	1.849	0.803485		0.82	0.7424	0.295196		At4g11890	protein kinase family protein contains protein kinase domain, Pfam:PF00069
A013188_01	-2.70309	-1.1414	0.422258	0.512081	1.47491		A013188_01	At4g08950	0.396	-0.088	0	-0.374	0.608	2.456	2.204	2.603	2.558	2.943	1.72	0.935	2.567	1.511	0.324		0	0.1084	0.39222		2.558	2.5528	0.267318		1.511	1.4114	0.844091		At4g08950	phosphate-responsive protein, putative (EXO) similar to phi-1 (phosphate-induced gene) [Nicotiana tabacum] GI:3759184; contains Pfam profile PF04674: Phosphate-induced protein 1 conserved region
A025984_01	-2.7003	-0.4244	0.157168	0.735947	1.7537		A025984_01	At1g20010	-0.016	-0.147	0.509	0	0.039	-0.19	0.137	-0.054	-0.49	0.198	-0.41	-0.632	-0.457	-0.441	-0.581		0	0.077	0.251407		-0.054	-0.0798	0.276247		-0.457	-0.5042	0.0966007		At1g20010	tubulin beta-5 chain (TUB5) nearly identical to SP|P29513 Tubulin beta-5 chain {Arabidopsis thaliana}
A006039_01	-2.69944	-0.5728	0.212192	0.658753	1.7537		A006039_01	At2g03710	0	0.359	0.276	-0.119	-0.242	-0.254	0.042	-0.846	-0.274	-0.763	-1.228	-0.954	-0.73	-1.055	-0.992		0	0.0548	0.256304		-0.274	-0.419	0.374645		-0.992	-0.9918	0.180106		At2g03710	MADS-box protein (AGL3)
A004632_01	-2.69475	-0.5354	0.198682	0.679574	1.7537		A004632_01	At1g07520	-0.042	0.042	0.192		-0.291	0.151	-0.138	0.582	0.638	0.58	-0.227	-0.408	0.032	-0.24	-0.021		0	-0.02475	0.202174		0.58	0.3626	0.341548		-0.227	-0.1728	0.178717		At1g07520	scarecrow transcription factor family protein similar to GB:AAD24412 from [Arabidopsis thaliana] (Plant J. 18 (1), 111-119 (1999)); contains Pfam profile: PF03514 GRAS family transcription factor
A019308_01	-2.69431	-0.6192	0.229818	0.64638	1.7537		A019308_01	At5g11740	0.367	-0.351	-0.25	0.028	0	1.205	1.366	1.07	1.309	1.966	1.193	0.931	0.649	0.445	0.602		0	-0.0412	0.279592		1.309	1.3832	0.344712		0.649	0.764	0.297136		At5g11740	arabinogalactan-protein (AGP15) identical to gi|10880507|gb|AAG24283
A007573_01	-2.69338	-0.48788	0.181141	0.706788	1.7537		A007573_01	At2g41890		-0.38	0.161	-0.161	0.275	-0.184	-0.39	0.001	0.221	0.317	-0.358	-0.587	-0.575	-0.712			0	-0.02625	0.299506		0.001	-0.007	0.289414		-0.581	-0.558	0.147022		At2g41890	curculin-like (mannose-binding) lectin family protein / PAN domain-containing protein contains Pfam profiles: PF01453 lectin (probable mannose binding), PF00024 PAN domain
A011374_01	-2.69224	-0.3682	0.136763	0.776596	1.7537		A011374_01	At3g12360	-0.002	-0.312	0	0.108	0.099	0.219	0.04	0.202	0.331	0.463	-0.087	0.184	-0.127	-0.252	-0.304		0	-0.0214	0.170677		0.219	0.251	0.157552		-0.127	-0.1172	0.19026		At3g12360	ankyrin repeat family protein contains ankyrin repeat domains, Pfam:PF00023
At30013138	-2.69051	-0.5034	0.187102	0.712357	1.7537		At30013138	At3g10300	0.208	-0.087	-0.14	0.307	0	1.286	1.138	1.151	1.467	1.591	1.132	0.58	1.148	0.52	0.736		0	0.0576	0.192414		1.286	1.3266	0.19854		0.736	0.8232	0.299805		At3g10300	calcium-binding EF hand family protein low similarity to SP|P12815 Programmed cell death protein 6 (Probable calcium-binding protein ALG-2) {Mus musculus}; contains INTERPRO:IPR002048 calcium-binding EF-hand domain
A018768_01	-2.6897	-1.0972	0.407926	0.489351	1.7537		A018768_01	At5g57560	0	-0.629	0.202	-0.603	0.808	1.067	0.858	1.353	1.594	2.089	0.981	-0.575	0.971	-0.258	0.356		0	-0.0444	0.600637		1.353	1.3922	0.4793		0.356	0.295	0.706046		At5g57560	xyloglucan:xyloglucosyl transferase / xyloglucan endotransglycosylase / endo-xyloglucan transferase (TCH4) identical to xyloglucan endotransglycosylase TCH4 protein GI:886116
A200319_01	-2.68759	-0.2264	0.0842389	0.853008	1.7537		A200319_01	At1g09580	0.3	-0.016	0.042	0	-0.226	0.29	0.456	0.235	0.29	0.133	0.073	0.042	-0.004	0.14	0.021		0	0.02	0.187814		0.29	0.2808	0.117054		0.042	0.0544	0.0555725		At1g09580	emp24/gp25L/p24 family protein similar to SP|P49755 Transmembrane protein Tmp21 precursor (21 kDa Transmembrane trafficking protein) {Homo sapiens}; contains Pfam profile PF01105: emp24/gp25L/p24 family
A012336_01	-2.68746	-0.7924	0.294851	0.566926	1.7537		A012336_01	At3g57550	0.434	-0.021	0.79	0	-0.022	0.824	0.774	1.076	1.846	1.571	0.381	0.393	0.881	0.604	-0.13		0	0.2362	0.365523		1.076	1.2182	0.472104		0.393	0.4258	0.371133		At3g57550	guanylate kinase 2 (GK-2) identical to guanylate kinase (GK-2) [Arabidopsis thaliana] gi|7861798|gb|AAF70409
A004108_01	-2.68558	-0.605	0.225277	0.638698	1.7537		A004108_01	At1g30320	0.207	0.034	-0.57	0	-0.322	-0.535	-0.481	-0.42	0.458		-0.927	-0.718	-1.039	-0.606			0	-0.1302	0.31138		-0.451	-0.2445	0.470684		-0.823	-0.8225	0.196286		At1g30320	remorin family protein contains Pfam domain, PF03763: Remorin, C-terminal region
At30026756	-2.68341	-0.3514	0.130953	0.781383	1.7537		At30026756	At5g48150	0.031	0	0.088	-0.001	-0.069	-0.509	-0.366	-0.138	-0.131	-0.059	-0.681	-0.776	-0.486	-0.442	-0.575		0	0.0098	0.0569798		-0.138	-0.2406	0.189263		-0.575	-0.592	0.137661		At5g48150	phytochrome A signal transduction 1 (PAT1)
A016127_01	-2.6824	-0.5226	0.194825	0.688092	1.7537		A016127_01	At5g23750	0	-0.552	-0.587	0.363	0.083	-1.511	-1.507	-1.069	-0.863	-0.895	-1.402	-1.739	-1.743	-1.947	-1.627		0	-0.1386	0.415897		-1.069	-1.169	0.320125		-1.739	-1.6916	0.198846		At5g23750	remorin family protein contains Pfam domain, PF03766: Remorin, N-terminal region; contains Pfam domain, PF03763: Remorin, C-terminal region
A001445_01	-2.68204	-0.3174	0.118343	0.803813	1.7537		A001445_01	At1g09340	0	-0.226	0.027	-0.329	0.032	-0.916	-1.115	-0.799	-0.793	-0.856	-1.323	-1.373	-0.967	-1.179	-1.224		0	-0.0992	0.167232		-0.856	-0.8958	0.132268		-1.224	-1.2132	0.157712		At1g09340	expressed protein
At30026428	-2.68173	-1.387	0.517203	0.418627	1.7537		At30026428	At5g45340	0	-0.173	0.245	-0.386	0.434	0.472	0.342	0.908	0.875	1.837	0.463	-1.58	0.487	-0.923	-0.948		0	0.024	0.32574		0.875	0.8868	0.585733		-0.923	-0.5002	0.928382		At5g45340	cytochrome P450 family protein similar to SP|Q42569|C901_ARATH Cytochrome P450 90A1 (SP:Q42569) [Arabidopsis thaliana]; contains Pfam profile: PF00067: Cytochrome P450
A015529_01	-2.68148	-0.5944	0.221669	0.665745	1.7537		A015529_01	At5g53710	0.375	0	0.333	-0.694	-0.085	-0.417	-0.604	-0.613	-0.134	0.042	-0.412	-0.831	-1.151	-1.152	-1.152		0	-0.0142	0.429932		-0.417	-0.3452	0.290852		-1.151	-0.9396	0.325988		At5g53710	expressed protein
A006716_01	-2.67738	-0.5098	0.19041	0.705761	1.7537		A006716_01	At2g17230	0.399	-0.239	-0.155	0	0.165	1.539	1.553	1.186	1.017	1.439	1.202	0.628	1.031	0.52	0.804		0	0.034	0.255828		1.439	1.3468	0.235894		0.804	0.837	0.281123		At2g17230	phosphate-responsive 1 family protein similar to phi-1 (phosphate-induced gene) [Nicotiana tabacum] GI:3759184; contains Pfam profile PF04674: Phosphate-induced protein 1 conserved region
A011351_01	-2.67726	-0.4302	0.160687	0.738556	1.7537		A011351_01	At3g25717	-0.008	0.305	0.567	0	-0.257	-0.211	0.088	0.444	0.008	0.182	-0.5	-0.328	-0.124	-0.172	-0.516		0	0.1214	0.318958		0.088	0.1022	0.239982		-0.328	-0.328	0.180887		At3g25717	expressed protein
At30015730	-2.6768	-1.3962	0.521593	0.376895	1.7537		At30015730	At3g44260	-0.637	0	-1.643	1.11	0.357	1.186	0.571	2.212	1.532	2.604	1.2	-0.313	0.868	-0.152	-0.479		0	-0.1626	1.04074		1.532	1.621	0.808581		-0.152	0.2248	0.756846		At3g44260	CCR4-NOT transcription complex protein, putative similar to SWISS-PROT:Q9UFF9 CCR4-NOT transcription complex, subunit 8 (CAF1-like protein, CALIFp) [Homo sapiens]
A005229_01	-2.66992	-0.422	0.158057	0.735864	1.7537		A005229_01	At2g17950	0	0.065	0.116	-0.159	-0.251	0.495	-0.008	0.212	0.003	0.613	-0.059	-0.128	-0.195	-0.279	-0.134		0	-0.0458	0.154495		0.212	0.263	0.282828		-0.134	-0.159	0.0825863		At2g17950	homeodomain transcription factor (WUSCHEL) 99.4% identical to WUSCHELL (GI:4090200) [Arabidopsis thaliana]
A200579_01	-2.66968	-0.77	0.288424	0.59288	1.7537		A200579_01	At1g29920	0	-0.363	0.096	-0.705	0.071	-1.416	-1.507	-1.193	-0.815	-0.625	-2.321	-2.11	-1.292	-1.527	-2.156		0	-0.1802	0.346659		-1.193	-1.1112	0.380912		-2.11	-1.8812	0.445506		At1g29920	chlorophyll A-B binding protein 165/180, chloroplast / LHCII type I CAB-165/180 identical to SP|P04777 Chlorophyll A-B binding protein 165/180, chloroplast precursor (LHCII type I CAB-165/180) (LHCP) {Arabidopsis thaliana}; similar to photosystem II type
A013019_01	-2.66713	-0.3844	0.144125	0.763932	1.7537		A013019_01	At4g13350	0.01	-0.162	0.796	0	-0.217	0.38	0.323	0.539	0.708	0.805	0.104	0.053	0.453	0.078	0.145		0	0.0854	0.409446		0.539	0.551	0.206479		0.104	0.1666	0.16368		At4g13350	human Rev interacting-like protein-related / hRIP protein-related similar to SP|P52594 Nucleoporin-like protein RIP (HIV-1 Rev-binding protein) (Rev interacting protein) (Rev/Rex activation domain-binding protein) {Homo sapiens}; contains Pfam profile PF0
A011419_01	-2.66561	-0.5444	0.204231	0.687944	1.7537		A011419_01	At3g05180	0	0.417	0.877	-0.279	-0.551	0.156	0.236	-0.13	-0.445	-0.037	-0.789	-0.651	-0.297	-0.273	-0.932		0	0.0928	0.565995		-0.037	-0.044	0.267697		-0.651	-0.5884	0.294368		At3g05180	GDSL-motif lipase/hydrolase family protein similar to early nodulin ENOD8 [Medicago sativa] GI:304037, elicitor-induced glycoprotein iEP4 [Daucus carota] GI:1911765, lanatoside 15'-O-acetylesterase [Digitalis lanata] GI:3688284; contains InterPro Entry IP
A003716_01	-2.66497	-1.0538	0.395427	0.452122	1.7537		A003716_01	At1g28400	1.15	0.325	-0.25	0	-0.077	0.868	0.557	0.519	0.402	-1.034	-0.679	-0.411	-0.922	-0.608	-1.337		0	0.2296	0.555197		0.519	0.2624	0.744904		-0.679	-0.7914	0.355566		At1g28400	expressed protein similar to E6 (GI:1000090) [Gossypium barbadense]
A002806_01	-2.66281	-0.49488	0.185849	0.702949	1.7537		A002806_01	At1g35550	0.048	0	0.276	-0.831	-0.468	-0.496	-1.075	-0.264	-0.651	-0.716		-1.187	-0.998	-0.873	-1.333		0	-0.195	0.446637		-0.651	-0.6404	0.298845		-1.093	-1.09775	0.203118		At1g35550	elongation factor Tu C-terminal domain-containing protein similar to SP|P13905 Elongation factor 1-alpha (EF-1-alpha) {Arabidopsis thaliana}; contains Pfam profile PF03143: Elongation factor Tu C-terminal domain
A000163_01	-2.66206	-0.6762	0.254014	0.61547	1.7537		A000163_01	At1g68400	-0.04	-0.304	0.57	0	0.139	0.397	0.152	0.574	-0.169	0.928	0.008	-0.696	-0.405	-0.382	-0.024		0	0.073	0.320777		0.397	0.3764	0.415797		-0.382	-0.2998	0.293941		At1g68400	leucine-rich repeat transmembrane protein kinase, putative similar to receptor kinase GB:AAA33715 from [Petunia integrifolia]
At30012418	-2.66136	-0.4704	0.176752	0.710922	1.7537		At30012418	At3g03820	0	-0.036	0.054	-0.804	0.019	-0.656	-0.377	-0.687	-1.078	-1.108	-1.255	-1.129	-1.208	-1.192	-1.474		0	-0.1534	0.365148		-0.687	-0.7812	0.30936		-1.208	-1.2516	0.132247		At3g03820	auxin-responsive protein, putative similar to auxin-inducible SAUR (Small Auxin Up RNAs) (GI:3043536) [Raphanus sativus]
A007280_01	-2.66063	-0.2748	0.103284	0.823069	1.7537		A007280_01	At2g30950	0.032	-0.011	0.5	0	-0.07	0	-0.08	-0.138	0.019	0.278	-0.265	-0.223	-0.176	-0.283	-0.348		0	0.0902	0.232037		0	0.0158	0.159563		-0.265	-0.259	0.0646491		At2g30950	FtsH protease (VAR2) identical to zinc dependent protease VAR2 GI:7650138 from [Arabidopsis thaliana]
At30028556	-2.6589	-0.5376	0.202189	0.678153	1.7537		At30028556	At5g64000	0.028	-0.078	0.263	0	-0.254	1.047	0.626	0.877	1.51	1.282	0.302	0.739	0.673	0.575	0.365		0	-0.0082	0.187228		1.047	1.0684	0.344037		0.575	0.5308	0.190631		At5g64000	3'(2'),5'-bisphosphate nucleotidase, putative / inositol polyphosphate 1-phosphatase, putative similar to SP|Q42546 3'(2'),5'-bisphosphate nucleotidase (EC 3.1.3.7) {Arabidopsis thaliana}; contains Pfam profile PF00459: Inositol monophosphatase family
A015941_01	-2.65856	-0.5802	0.218238	0.649518	1.7537		A015941_01	At5g65280		0	0.465		-0.623	0.431	0.119	-0.393	0.343	0.719	-0.279	-0.422	-0.467	-0.208	-0.306		0	-0.0526667	0.545909		0.343	0.2438	0.415869		-0.306	-0.3364	0.106171		At5g65280	lanthionine synthetase C-like family protein contains Pfam domain, PF05147: Lanthionine synthetase C-like protein
A004579_01	-2.65649	-1.016	0.382459	0.475356	1.7537		A004579_01	At1g75250	0.019	-0.368	0.116	-0.134	0	-0.535	-0.964	-0.492	0.371	0.528	-1.365	-2.007	-0.854	-1.029	-0.917		0	-0.0734	0.187256		-0.492	-0.2184	0.639437		-1.029	-1.2344	0.474764		At1g75250	myb family transcription factor contains PFAM profile: PF00249 myb-like DNA binding domain
A009333_01	-2.65626	-0.6906	0.25999	0.598011	1.7537		A009333_01	At3g18690	0	-0.025	0.107	-0.23	0.391	0.014	0.082	0.343	0.639	1.171	-0.122	-0.476	0.087	-0.33	-0.363		0	0.0486	0.226961		0.343	0.4498	0.472369		-0.33	-0.2408	0.223481		At3g18690	VQ motif-containing protein contains PF05678: VQ motif
A202192_01	-2.65346	-1.0064	0.379278	0.491333	1.7537		A202192_01	At4g08850	-0.021	0.067	0	-0.306	0.136	0.809	0.418	1.165	1.873	1.609	0.02	0.247	0.86	0.31	-0.595		0	-0.0248	0.16881		1.165	1.1748	0.587934		0.247	0.1684	0.526626		At4g08850	leucine-rich repeat family protein / protein kinase family protein contains Pfam domains PF00560: Leucine Rich Repeat and PF00069: Protein kinase domain
A010461_01	-2.65151	-0.8645	0.326041	0.512211	1.7537		A010461_01	At3g01670	0	-0.441	0.451	-0.211	3.253	-0.196	-1.043	-0.726	-0.467	0.607	-1.417	-1.155	-1.44	-1.275			0	0.6104	1.5134		-0.467	-0.365	0.627247		-1.346	-1.32175	0.132975		At3g01670	expressed protein
A013271_01	-2.64702	-0.4348	0.16426	0.734085	1.7537		A013271_01	At4g31600	0.188	0.114	0	-0.237	-0.181	0.055	0.028	-0.192	0.35	0.452	-0.431	-0.252	-0.244	-0.07	-0.484		0	-0.0232	0.183425		0.055	0.1386	0.260493		-0.252	-0.2962	0.165291		At4g31600	UDP-glucuronic acid/UDP-N-acetylgalactosamine transporter-related contains weak similarity to UDP-glucuronic acid/UDP-N-acetylgalactosamine transporter (UDP- GlcA/UDP-GalNAc transporter) (Swiss-Prot:Q9NTN3) [Homo sapiens]
A000598_01	-2.64579	-0.34032	0.128627	0.793995	1.7537		A000598_01	At1g66250	0.01	-0.239	-0.67	0	0.472	-0.293	-0.258	-0.281	-0.136		-0.82	-0.436	-0.391	-0.783			0	-0.0854	0.416065		-0.269	-0.242	0.0721434		-0.609	-0.6075	0.225271		At1g66250	glycosyl hydrolase family 17 protein similar to beta-1,3-glucanase GI:15150341 from [Camellia sinensis]
At30007470	-2.64428	-1.5854	0.599558	0.352449	1.7537		At30007470	At1g80840	-0.337	0	0.366	-0.488	0.242	1.526	0.488	1.833	1.998	2.803	1.247	-0.761	1.142	-0.386	-0.521		0	-0.0434	0.365655		1.833	1.7296	0.839336		-0.386	0.1442	0.968861		At1g80840	WRKY family transcription factor similar to WRKY transcription factor GB:BAA87058 GI:6472585 from [Nicotiana tabacum]
A002895_01	-2.64308	-0.4734	0.179109	0.707515	1.7537		A002895_01	At1g56190	0	-0.127	0.653	-0.034	0.028	-0.288	-0.597	-0.451	-0.28	0.248	-0.857	-0.853	-0.763	-0.567	-0.695		0	0.104	0.312409		-0.288	-0.2736	0.31952		-0.763	-0.747	0.121136		At1g56190	phosphoglycerate kinase, putative similar to SP|P41758 Phosphoglycerate kinase, chloroplast precursor (EC 2.7.2.3) {Chlamydomonas reinhardtii}; contains Pfam profile PF00162: phosphoglycerate kinase
A015503_01	-2.6394	-0.5748	0.217777	0.649911	1.7537		A015503_01	At5g11000	0.195	-0.117	-1.123	0	0.225	0.853	0.759	0.965	1.631	0.54	0.505	0.332	0.399	0.197	0.441		0	-0.164	0.554299		0.853	0.9496	0.411696		0.399	0.3748	0.117649		At5g11000	expressed protein
A015980_01	-2.63799	-0.921	0.349129	0.526057	1.7537		A015980_01	At5g05340		-0.014	-0.511	0.034	0.014	1.302	1.447	0.394	1.612	1.71		0.44	0.575	0.886	-0.444		0	-0.11925	0.261908		1.447	1.293	0.526224		0.508	0.36425	0.570276		At5g05340	peroxidase, putative similar to peroxidase [Nicotiana tabacum] gi|5381253|dbj|BAA82306; similar to Peroxidase P7 [Brassica rapa (Turnip)] SWISS-PROT:P00434
A013080_01	-2.63737	-0.9588	0.363544	0.479617	1.7537		A013080_01	At4g18200	0.034	-0.628	0.214	-0.729	0	0.099	0.453	1.055	1.712	1.542	0.054	-0.399	0.4	-0.14	0.152		0	-0.2218	0.426263		1.055	0.9722	0.691173		0.054	0.0134	0.30163		At4g18200	purine permease family protein similar to purine permease [Arabidopsis thaliana] GI:7620007; contains Pfam profile PF03151: Domain of unknown function, DUF250
A011769_01	-2.63534	-0.4396	0.16681	0.737136	1.7537		A011769_01	At3g62820	0	-0.108	-0.163	0.078	0.034	-0.416	-0.639	-0.077	-0.161	-0.205	-0.772	-0.92	-0.676	-0.928	-0.4		0	-0.0318	0.10052		-0.205	-0.2996	0.227185		-0.772	-0.7392	0.21706		At3g62820	invertase/pectin methylesterase inhibitor family protein low similarity to pectinesterase from Arabidopsis thaliana SP|Q43867, Lycopersicon esculentum SP|Q43143; contains Pfam profile PF04043: Plant invertase/pectin methylesterase inhibitor
A015419_01	-2.63508	-0.4418	0.167661	0.730899	1.7537		A015419_01	At4g01900	0.316	0.121	0	-0.193	-0.013	0.072	0.203	0.338	-0.058	-0.352	-0.58	-0.508	-0.237	-0.195	-0.486		0	0.0462	0.187911		0.072	0.0406	0.264416		-0.486	-0.4012	0.173239		At4g01900	P II nitrogen sensing protein (GLB I) identical to P II nitrogen sensing protein GLB I (GI:7268574) [Arabidopsis thaliana]; similar to nitrogen regulatory protein P-II (PII signal transducing protein) (SP:O30794) {Nostoc punctiforme}
A015456_01	-2.63309	-0.5776	0.219362	0.660956	1.7537		A015456_01	At4g38700	0.036	0	-0.382	-0.209	0.259	-0.078	0.412	0.487	0.069	0.83	-0.531	-0.384	0.103	-0.179	-0.177		0	-0.0592	0.245183		0.412	0.344	0.35881		-0.179	-0.2336	0.240079		At4g38700	disease resistance-responsive family protein related to disease resistance response protein 206-d [Pisum sativum] gi|508844|gb|AAB18669G
A010898_01	-2.62889	-0.30144	0.114665	0.814827	1.7537		A010898_01	At3g53620		0.015	0.321	-0.307	-0.015	-0.004	-0.02	0.024	0.197	0.098	-0.123	-0.539	-0.161		-0.268		0	0.0035	0.256704		0.024	0.059	0.0894427		-0.215	-0.27275	0.187816		At3g53620	inorganic pyrophosphatase, putative [soluble] / pyrophosphate phospho-hydrolase, putative / PPase, putative similar to magnesium dependent soluble inorganic pyrophosphatase [Solanum tuberosum] GI:2706450; contains Pfam profile PF00719: inorganic pyrophosp
At30013264	-2.62853	-0.7166	0.272623	0.596879	1.7537		At30013264	At3g11280	0.033	0	0.198	-0.391	-0.36	-0.213	-0.525	-0.234	0.607	0.241	-1.111	-0.86	-0.314	-0.512	-0.91		0	-0.104	0.259179		-0.213	-0.0248	0.446991		-0.86	-0.7414	0.321866		At3g11280	myb family transcription factor contains Pfam profile: PF00249 Myb-like DNA-binding domain
A000107_01	-2.62846	-0.4286	0.163061	0.738634	1.7537		A000107_01	At1g05170	0.055	0	0.592	-0.196	-0.217	-0.474	-0.358	-0.236	-0.047	0.147	-0.663	-0.468	-0.618	-0.461	-0.901		0	0.0468	0.327125		-0.236	-0.1936	0.247462		-0.618	-0.6222	0.179704		At1g05170	galactosyltransferase family protein
At30023788	-2.62703	-0.4684	0.1783	0.716389	1.7537		At30023788	At5g15310	-0.21	-0.108	0.09	0	0.18	-0.509	-0.148	-0.437	-0.85	-0.176	-0.707	-0.766	-1.184	-0.901	-0.904		0	-0.0096	0.15476		-0.437	-0.424	0.285723		-0.901	-0.8924	0.184112		At5g15310	myb family transcription factor contains PFAM profile: myb DNA-binding domain PF00249
At30005444	-2.62656	-0.6008	0.22874	0.659761	1.7537		At30005444	At1g62660	0.664	0	-0.131	0.317	-0.557	-0.526	-0.67	-0.206	-0.143	-0.905	-0.983	-1.222	-1.087	-0.643	-1.519		0	0.0586	0.461418		-0.526	-0.49	0.318977		-1.087	-1.0908	0.32122		At1g62660	beta-fructosidase (BFRUCT3) / beta-fructofuranosidase / invertase, vacuolar identical to beta-fructosidase GB:CAA67560 GI:1429209 [Arabidopsis thaliana]; supported by full-length cDNA GI:14517549; identical to cDNA Beta-fructosidase GI:3115854
A000031_01	-2.62573	-0.7172	0.273143	0.582488	1.7537		A000031_01	At1g19670	0.398	0	-0.171	0.232	-0.504	-0.6	-0.36	-0.787	-0.025	-1.423	-1.421	-1.049	-1.366	-1.479	-1.466		0	-0.009	0.35181		-0.6	-0.639	0.522714		-1.421	-1.3562	0.177343		At1g19670	coronatine-responsive protein / coronatine-induced protein 1 (CORI1) identical to coronatine-induced protein 1 (CORI1) GI:30912637 from [Arabidopsis thaliana]
At30006025	-2.62496	-0.5878	0.223927	0.666518	1.7537		At30006025	At1g67860	0.329	0.203	-0.062	0	-0.416	0.554	0.283	0.564	1.107	0.607	-0.254	0.156	0.326	0.315	-0.367		0	0.0108	0.28538		0.564	0.623	0.299313		0.156	0.0352	0.325133		At1g67860	expressed protein
A019526_01	-2.62434	-0.443	0.168804	0.741343	1.7537		A019526_01	At4g35110	-0.006	0.351	0	-0.058	0.434	0.328	0.405	0.418	0.751	0.359	-0.207	0.224	0.284	0.077	-0.332		0	0.1442	0.229668		0.405	0.4522	0.170873		0.077	0.0092	0.268985		At4g35110	expressed protein
A014075_01	-2.6227	-0.5802	0.221223	0.67714	1.7537		A014075_01	At4g00490	0	-0.117	0.219	-0.421	0.036	0.655	0.392	0.131	0.258	0.679	-0.753	-0.23	-0.043	0.111	0.129		0	-0.0566	0.236733		0.392	0.423	0.241252		-0.043	-0.1572	0.363029		At4g00490	beta-amylase, putative / 1,4-alpha-D-glucan maltohydrolase, putative similar to beta-amylase from SP:O64407 [Vigna unguiculata]; contains Pfam profile PF01373: Glycosyl hydrolase family 14
A019642_01	-2.62229	-0.4616	0.176029	0.722297	1.7537		A019642_01	At5g48880	-0.035	0	0.362	0.089	-0.414	-0.197	-0.163	-0.598	-0.023	0.113	-0.797	-0.639	-0.45	-0.419	-0.871		0	0.0004	0.279099		-0.163	-0.1736	0.267206		-0.639	-0.6352	0.201765		At5g48880	acetyl-CoA C-acyltransferase 1 / 3-ketoacyl-CoA thiolase 1 (PKT1) identical to 3-keto-acyl-CoA-thiolase 1 [Arabidopsis thaliana] GI:3169568
A021941_01	-2.62099	-0.5454	0.208089	0.676542	1.7537		A021941_01	At3g27360	0.058	0	0.757	-0.681	-0.423	0.109	-0.161	-0.715	-0.618	-0.457	-0.84	-1.014	-1.093	-0.555	-1.067		0	-0.0578	0.54827		-0.457	-0.3684	0.339561		-1.014	-0.9138	0.223499		At3g27360	histone H3 identical to histone H3 from Zea mays SP|P05203, Medicago sativa GI:166384, Encephalartos altensteinii SP|P08903, Pisum sativum SP|P02300; contains Pfam profile PF00125 Core histone H2A/H2B/H3/H4
At30008340	-2.61817	-0.4488	0.171417	0.740006	1.7537		At30008340	At2g14890	-0.272	-0.378	0	0.358	0.135	-0.323	-0.243	-0.534	-0.591	-0.238	-0.884	-1.118	-1.057	-0.446	-0.668		0	-0.0314	0.299302		-0.323	-0.3858	0.16602		-0.884	-0.8346	0.278829		At2g14890	arabinogalactan-protein (AGP9) identical to gi|10880495|gb|AAG24277
At30015457	-2.61665	-0.49552	0.189372	0.699276	1.7537		At30015457	At3g30841	0	-0.141	0.511	-0.215	0.198	0.22	-0.042	0	0.055	0.728	-0.559		-0.234	-0.086	-0.407		0	0.0706	0.292194		0.055	0.1922	0.315622		-0.32	-0.3215	0.205615		At3g30841	2,3-biphosphoglycerate-independent phosphoglycerate mutase-related / phosphoglyceromutase-related contains weak similarity to 2,3-bisphosphoglycerate-independent phosphoglycerate mutase 1 (EC 5.4.2.1) (Phosphoglyceromutase 1) (BPG-independent PGAM 1) (aPG
A011085_01	-2.61513	-0.6392	0.244424	0.611697	1.7537		A011085_01	At3g14840	-0.015	0	0.657	0.294	-0.24	0.374	0.312	0.526	0.805	1.499	0.118	0.047	-0.035	0.106	0.084		0	0.1392	0.346059		0.526	0.7032	0.483857		0.084	0.064	0.0615833		At3g14840	leucine-rich repeat family protein / protein kinase family protein contains Pfam domains PF00560: Leucine Rich Repeat and PF00069: Protein kinase domain; contains 2 predicted transmembrane domains
A010477_01	-2.61225	-1.154	0.441766	0.407095	1.7537		A010477_01	At3g10930	-0.45	0	-0.513	0.101	0.005	1.594	0.946	2.387	1.744	3.118	1.309	0.446	1.201	0.656	0.407		0	-0.1714	0.286795		1.744	1.9578	0.82645		0.656	0.8038	0.424356		At3g10930	expressed protein
A004968_01	-2.61001	-0.5754	0.220459	0.661992	1.7537		A004968_01	At4g15800	0.017	-0.383	-0.504	0.14	0	0.176	0.124	0.302	0.5	0.998	0.15	-0.447	-0.029	-0.381	-0.07		0	-0.146	0.280185		0.302	0.42	0.354105		-0.07	-0.1554	0.25123		At4g15800	rapid alkalinization factor (RALF) family protein similar to RALF precursor [Nicotiana tabacum] GI:16566316
A007278_01	-2.60862	-0.501	0.192056	0.701211	1.7537		A007278_01	At2g42320	0	-0.385	0.161	-0.113	0.063	-0.204	-0.005	0.199	-0.042	0.558	-0.358	-0.777	-0.328	-0.374	-0.162		0	-0.0548	0.209684		-0.005	0.1012	0.2929		-0.358	-0.3998	0.227155		At2g42320	nucleolar protein gar2-related contains weak similarity to Swiss-Prot:P41891 protein gar2 [Schizosaccharomyces pombe]
A000555_01	-2.60809	-0.5178	0.198536	0.68793	1.7537		A000555_01	At1g72180	0.255	-0.218	-0.37	0.47	0	0.196	0.431	0.451	0.225	-0.399	-0.069	-0.321	-0.365	-0.548	-0.382		0	0.0274	0.341539		0.225	0.1808	0.344224		-0.365	-0.337	0.172779		At1g72180	leucine-rich repeat transmembrane protein kinase, putative similar to GI:3641252 from [Malus x domestica] (Plant Mol. Biol. 40 (6), 945-957 (1999))
A201517_01	-2.60782	-1.2584	0.482548	0.390683	1.7537		A201517_01	At2g41835	0.012	0	0.616	-0.524	-0.169	0.245	0.04	1.367	1.873	1.736	-0.39	-0.388	0.564	0.094	-0.911		0	-0.013	0.412884		1.367	1.0522	0.85389		-0.388	-0.2062	0.558324		At2g41835	zinc finger (C2H2 type, AN1-like) family protein contains Pfam domain, PF00096: Zinc finger, C2H2 type; contains Pfam domain, PF01428: AN1-like Zinc finger
A004233_01	-2.60422	-0.9142	0.351046	0.517649	1.7537		A004233_01	At1g11050	0.14	-0.521	0.413	-0.376	0	-0.177	-0.342	0.505	0.832	0.949	-0.595	-0.833	0.145	-0.555	-0.966		0	-0.0688	0.380565		0.505	0.3534	0.585595		-0.595	-0.5608	0.429429		At1g11050	protein kinase family protein contains protein kinase domain, Pfam:PF00069
A017806_01	-2.60286	-0.4718	0.181262	0.712951	1.7537		A017806_01	At5g66580	0	0.235	-0.064	-0.221	0.075	-0.356	-0.3	0.229	-0.534	-0.045	-0.882	-0.731	-0.521	-0.458	-0.773		0	0.005	0.168569		-0.3	-0.2012	0.297469		-0.731	-0.673	0.177746		At5g66580	expressed protein
A011678_01	-2.60081	-0.5144	0.197784	0.68897	1.7537		A011678_01	At3g54960	0.165	-0.219	0.13	0	-0.18	0.748	0.253	0.605	0.953	1.147	0.027	0.445	0.088	0.225	0.349		0	-0.0208	0.174873		0.748	0.7412	0.341493		0.225	0.2268	0.174451		At3g54960	thioredoxin family protein similar to protein disulfide isomerase GI:5902592 from [Volvox carteri f. nagariensis], GI:2708314 from Chlamydomonas reinhardtii; contains Pfam profile: PF00085 Thioredoxin
A203278_01	-2.5993	-1.4802	0.569462	0.34077	1.7537		A203278_01	At5g46295	-0.267	0	0.345	-0.128	0.157	1.718	1.675	2.819	2.862	3.918	1.778	0.463	2.132	0.644	0.574		0	0.0214	0.2393		2.819	2.5984	0.933711		0.644	1.1182	0.776761		At5g46295	expressed protein
A015799_01	-2.59681	-0.3562	0.137168	0.783291	1.7537		A015799_01	At5g65890	-0.154	0.023	0	-0.23	0.084	-0.514	-0.344	-0.696	-0.667	-0.425	-0.925	-0.812	-0.738	-0.743	-1.209		0	-0.0554	0.131201		-0.514	-0.5292	0.151821		-0.812	-0.8854	0.196008		At5g65890	ACT domain-containing protein (ACR1) contains Pfam profile ACT domain PF01842
A200462_01	-2.59627	-0.35	0.134809	0.786157	1.7537		A200462_01	At1g19550	0.183	0	0.005	-0.032	-0.339	0.217	0.177	-0.02	0.26	-0.096	-0.051	-0.407	-0.434	-0.269	-0.051		0	-0.0366	0.188919		0.177	0.1076	0.156321		-0.269	-0.2424	0.185593		At1g19550	dehydroascorbate reductase, putative similar to dehydroascorbate reductase [Arabidopsis thaliana] gi|10952514|gb|AAG24946
A001609_01	-2.59549	-0.2462	0.094857	0.843914	1.7537		A001609_01	At1g32070	-0.044	0	0.075	-0.158	0.047	-0.465	-0.508	-0.378	-0.261	-0.358	-0.723	-0.758	-0.516	-0.508	-0.696		0	-0.016	0.0914522		-0.378	-0.394	0.0965376		-0.696	-0.6402	0.11911		At1g32070	GCN5-related N-acetyltransferase (GNAT) family protein / nuclear shuttle interacting protein (NSI) very low similarity to SP|P09453 Ribosomal-protein-alanine acetyltransferase (EC 2.3.1.128) {Escherichia coli}; contains Pfam profile PF00583: acetyltransfe
A203285_01	-2.59512	-0.4668	0.179876	0.712628	1.7537		A203285_01	At5g47420	0	-0.018	0.022	-0.194	0.054	0.221	-0.136	0.344	0.729	0.431	-0.316	-0.139	-0.118	0.05	-0.222		0	-0.0272	0.097032		0.344	0.3178	0.315393		-0.139	-0.149	0.135904		At5g47420	expressed protein contains Pfam domain, PF01987: Protein of unknown function
A012236_01	-2.59187	-0.31572	0.121812	0.800767	1.7537		A012236_01	At3g01550	0.161	0	-0.397	-0.075	0.19	-0.898	-1.302	-1.046	-0.844		-1.438	-1.483	-1.28	-1.339			0	-0.0242	0.235758		-0.972	-1.0225	0.204967		-1.388	-1.385	0.092293		At3g01550	triose phosphate/phosphate translocator, putative similar to SWISS-PROT:P52178 triose phosphate/phosphate translocator [Cauliflower]{Brassica oleracea}
A016553_01	-2.59128	-0.3774	0.145642	0.775856	1.7537		A016553_01	At5g15440	0.09	0	0.428	-0.312	-0.184	-0.203	-0.226	-0.225	-0.04	0.02	-0.5	-0.386	-0.313	-0.438	-0.924		0	0.0044	0.283896		-0.203	-0.1348	0.116248		-0.438	-0.5122	0.240229		At5g15440	circadian clock coupling factor-related similar to circadian clock coupling factor ZGT [Nicotiana tabacum] GI:14210079
A012978_01	-2.59057	-0.407	0.157108	0.758596	1.7537		A012978_01	At4g35920	0	0.085	0.739	-0.18	-0.097	-0.203	-0.302	-0.527	-0.608	-0.366	-0.987	-0.687	-0.711	-0.531	-1.125		0	0.1094	0.365826		-0.366	-0.4012	0.165042		-0.711	-0.8082	0.24151		At4g35920	expressed protein contains Pfam profile PF04749: Protein of unknown function, DUF614; isoform contains AT-acceptor splice site at intron 8
A024647_01	-2.58976	-0.329	0.127039	0.789677	1.7537		A024647_01	At3g28860	-0.046	0	0.122	0.502	-0.123	0.127	0.308	0.518	0.274	-0.061	-0.088	-0.115	-0.11	0.006	-0.172		0	0.091	0.246337		0.274	0.2332	0.215756		-0.11	-0.0958	0.0648089		At3g28860	multidrug resistance P-glycoprotein, putative similar to mdr-like P-glycoprotein GI:3849833 from [Arabidopsis thaliana]; contains Pfam profiles PF00005: ABC transporter and PF00664: ABC transporter transmembrane region; identical to cDNA MDR-like p-glycop
A021968_01	-2.58943	-0.4004	0.154629	0.764065	1.7537		A021968_01	At3g53990	0.243	0.084	0	-0.315	-0.001	0.874	1.007	1.147	1.215	1.105	0.734	0.872	0.858	0.633	0.249		0	0.0022	0.20329		1.105	1.0696	0.132819		0.734	0.6692	0.254387		At3g53990	universal stress protein (USP) family protein contains Pfam PF00582: universal stress protein family
A003500_01	-2.58937	-0.2762	0.106667	0.828974	1.7537		A003500_01	At1g68760	0.325	0	0.201	-0.151	-0.059	0.317	0.345	0.278	0.423	0.474	0.345	-0.065	0.018	0.147	0.011		0	0.0632	0.195152		0.345	0.3674	0.0798267		0.018	0.0912	0.161025		At1g68760	MutT/nudix family protein similar to SP|Q58549 ADP-ribose pyrophosphatase (EC 3.6.1.13) {Methanococcus jannaschii}; contains Pfam profile PF00293: NUDIX domain
A021034_01	-2.5891	-0.4232	0.163455	0.749468	1.7537		A021034_01	At4g27440	0.253	0	0.512	-0.118	-0.427	0.387	0.602	0.447	0.155	0.602	-0.277	0.182	0.099	0.28	-0.207		0	0.044	0.358024		0.447	0.4386	0.184771		0.099	0.0154	0.244805		At4g27440	protochlorophyllide reductase B, chloroplast / PCR B / NADPH-protochlorophyllide oxidoreductase B (PORB) identical to SP:P21218 protochlorophyllide reductase B, chloroplast precursor (EC 1.3.1.33) (PCR B) (NADPH-protochlorophyllide oxidoreductase B) (POR
At30021262	-2.58905	-0.5778	0.22317	0.663501	1.7537		At30021262	At4g31550	0	-0.349	-0.226	0.071	0.517	-0.318	-0.318	0.06	0.505	-0.139	-0.369	-1.018	-0.365	-0.75	-0.597		0	0.0026	0.333607		-0.139	-0.042	0.343283		-0.597	-0.6198	0.275617		At4g31550	WRKY family transcription factor contains Pfam profile: PF03106 WRKY DNA -binding domain
At30006958	-2.5851	-0.4468	0.172837	0.734462	2.16718		At30006958	At1g76410	-0.309	0	0.441	-0.345	0.435	-0.312	-0.678	-0.147	-0.614	-0.293	-0.881	-1.17	-0.891	-0.83	-0.506		0	0.0444	0.383522		-0.312	-0.4088	0.226878		-0.881	-0.8556	0.236443		At1g76410	zinc finger (C3HC4-type RING finger) family protein contains Pfam domain, PF00097: Zinc finger, C3HC4 type (RING finger)
A008298_01	-2.58289	-0.3204	0.124047	0.801708	2.16718		A008298_01	At2g27130	-0.069	0	-0.291	0.105	0.594	-0.242	-0.156	0.014	-0.357	-0.071	-0.469	-0.725	-0.369	-0.546	-0.305		0	0.0678	0.327993		-0.156	-0.1624	0.14467		-0.469	-0.4828	0.163866		At2g27130	protease inhibitor/seed storage/lipid transfer protein (LTP) family protein contains Pfam protease inhibitor/seed storage/LTP family domain PF00234
At30016077	-2.58276	-0.4484	0.173613	0.73936	2.16718		At30016077	At3g47560	0.232	0	0.268	-0.58	-0.348	-0.708	-0.591	-0.536	-0.516	-0.234	-1.325	-1.06	-0.689	-0.675	-1.078		0	-0.0856	0.369633		-0.536	-0.517	0.174934		-1.06	-0.9654	0.279137		At3g47560	esterase/lipase/thioesterase family protein low similarity to cinnamoyl ester hydrolase CinI [Butyrivibrio fibrisolvens] GI:1622732; contains Interpro entry IPR000379
A022549_01	-2.58152	-0.5076	0.196629	0.688032	2.16718		A022549_01	At4g02420	0	-0.001	-0.026	0.099	0.155	-0.417	-0.343	-0.138	0.037	0.475	-0.71	-0.461	-0.545	-0.464	-0.744		0	0.0454	0.0777772		-0.138	-0.0772	0.356292		-0.545	-0.5848	0.13465		At4g02420	lectin protein kinase, putative similar to receptor lectin kinase 3 [Arabidopsis thaliana] gi|4100060|gb|AAD00733; contains protein kinase domain, Pfam:PF00069; contains legume lectins alpha and beta domains, Pfam:PF00138 and Pfam:PF00139
At30011871	-2.5814	-0.6158	0.238553	0.634158	2.16718		At30011871	At2g46330	0	-0.254	0.055	-0.232	0.401	0.137	0.073	0.596	0.875	1.047	-0.049	-0.313	0.085	-0.214	0.14		0	-0.006	0.265512		0.596	0.5456	0.433806		-0.049	-0.0702	0.192582		At2g46330	arabinogalactan-protein (AGP16) identical to gi|10880509|gb|AAG24284
At30028564	-2.58135	-0.539	0.208806	0.670945	2.16718		At30028564	At5g64080	0.061	0.128	-0.11	-0.282	0	0.614	0.305	-0.413	-0.037	0.001	-0.269	-0.391	-0.416	-0.565	-0.584		0	-0.0406	0.160847		0.001	0.094	0.386581		-0.416	-0.445	0.130819		At5g64080	protease inhibitor/seed storage/lipid transfer protein (LTP) family protein contains Pfam protease inhibitor/seed storage/LTP family domain PF00234
A017186_01	-2.58001	-0.5182	0.200852	0.683161	2.16718		A017186_01	At5g43870	0.102	-0.368	-0.287	0	0.263	-0.68	-0.302	-0.312	-0.844	0.088	-0.75	-1.076	-0.847	-1.063	-0.905		0	-0.058	0.264833		-0.312	-0.41	0.364187		-0.905	-0.9282	0.140448		At5g43870	expressed protein
At30018843	-2.57935	-0.1962	0.0760656	0.872953	2.16718		At30018843	At4g10840	0	-0.265	-0.229	0.282	0.248	-0.133	-0.119	-0.168	-0.063	0.028	-0.195	-0.337	-0.373	-0.324	-0.207		0	0.0072	0.256629		-0.119	-0.091	0.0765212		-0.324	-0.2872	0.080822		At4g10840	kinesin light chain-related low similarity to kinesin light chain [Plectonema boryanum] GI:2645229; contains Pfam profile PF00515 TPR Domain
A016237_01	-2.5788	-0.695	0.269505	0.610691	2.16718		A016237_01	At5g64820	0	-0.036	0.749	0.035	-0.403	0.412	0.039	0.195	0.86	1.01	-0.192	-0.662	0.156	0.125	-0.386		0	0.069	0.418965		0.412	0.5032	0.419207		-0.192	-0.1918	0.346457		At5g64820	hypothetical protein
A022121_01	-2.57633	-0.987	0.383104	0.49028	2.16718		A022121_01	At5g04870	0.316	-0.033	0.937	-0.078	0	0.971	0.801	1.113	2.165	2.005	0.411	0.05	1.16	0.587	-0.088		0	0.2284	0.425489		1.113	1.411	0.627666		0.411	0.424	0.492558		At5g04870	calcium-dependent protein kinase isoform AK1 (AK1) identical to calcium-dependent protein kinase, isoform AK1 (CDPK) [Arabidopsis thaliana] SWISS-PROT:Q06850; contains protein kinase domain, Pfam:PF00069; contains EF hand domain (calcium-binding EF-hand),
A015881_01	-2.57598	-0.2576	0.100001	0.834139	2.16718		A015881_01	At5g36880	0.075	-0.089	0.227	0	-0.301	0.254	0.094	0.1	0.446	0.244	-0.046	0.077	-0.043	0.005	-0.143		0	-0.0176	0.196295		0.244	0.2276	0.143871		-0.043	-0.03	0.0804177		At5g36880	acetyl-CoA synthetase, putative / acetate-CoA ligase, putative similar to SP|P27550 (Escherichia coli) and gi:8439651 (Homo sapiens); contains Pfam AMP-binding enzyme domain PF00501
A008983_01	-2.57466	-0.4788	0.185966	0.709861	2.16718		A008983_01	At3g07090	0.445	0.213	-0.48	-0.034	0	0.678	0.55	0.912	1.307	0.682	0.272	0.579	0.307	0.494	0.083		0	0.0288	0.343075		0.682	0.8258	0.298987		0.307	0.347	0.195163		At3g07090	expressed protein
At30021264	-2.57299	-0.561	0.218034	0.671934	2.16718		At30021264	At4g31550	0.025	-0.156	-0.016	0	0.41	-0.295	-0.243	0.087	0.46	-0.314	-0.43	-0.993	-0.298	-0.701	-0.688		0	0.0526	0.211827		-0.243	-0.061	0.333629		-0.688	-0.622	0.269294		At4g31550	WRKY family transcription factor contains Pfam profile: PF03106 WRKY DNA -binding domain
A017885_01	-2.57177	-0.4752	0.184776	0.706362	2.16718		A017885_01	At5g50370	-0.016	0.128	0.178	-0.292	0	0.618	0.428	-0.264	0.117	0.216	-0.211	-0.29	-0.44	-0.145	-0.175		0	-0.0004	0.182748		0.216	0.223	0.334105		-0.211	-0.2522	0.11816		At5g50370	adenylate kinase, putative similar to adenylate kinase (ATP-AMP transphosphorylase) [Arabidopsis thaliana] SWISS-PROT:O82514
A022242_01	-2.57176	-0.7152	0.278098	0.592271	2.16718		A022242_01	At3g59310	0.174	-0.227	0	-0.359	0.411	0.005	0.096	0.593	0.789	1.149	-0.106	-0.661	-0.066	-0.242	0.131		0	-0.0002	0.308061		0.593	0.5264	0.479095		-0.106	-0.1888	0.295809		At3g59310	expressed protein identical to anthocyanin-related membrane protein 1 [Arabidopsis thaliana] GI:16416383; supporting cDNA gi|16416382|dbj|AB060644.1|
A009752_01	-2.56968	-0.5436	0.211544	0.670771	2.16718		A009752_01	At3g07340	-0.159	0	0.706	-0.311	0.213	0.07	0.157	-0.088	-0.383	0.647	-0.595	-0.651	-0.239	-0.481	-0.349		0	0.0898	0.395439		0.07	0.0806	0.377528		-0.481	-0.463	0.170488		At3g07340	basic helix-loop-helix (bHLH) family protein contains Pfam profile: PF00010 helix-loop-helix DNA-binding domain
A023988_01	-2.5693	-0.734	0.285681	0.587192	2.16718		A023988_01	At1g52290	0.348	0	0.413	-0.255	-0.11	-0.151	-0.096	0.075	0.719	0.866	-0.311	-0.563	-0.433	-0.024	-0.926		0	0.0792	0.290446		0.075	0.2826	0.475722		-0.433	-0.4514	0.331821		At1g52290	protein kinase family protein contains Pfam PF00069: Protein kinase domain
A000511_01	-2.56841	-0.4308	0.16773	0.742585	2.16718		A000511_01	At1g53730	0	-0.629	0.176	-0.269	0.038	-0.442	-0.548	-0.316	-0.128	-0.03	-0.764	-1.11	-0.604	-0.612	-0.528		0	-0.1368	0.318924		-0.316	-0.2928	0.214563		-0.612	-0.7236	0.232355		At1g53730	leucine-rich repeat transmembrane protein kinase, putative similar to GI:3360289 from [Zea mays] (Plant Mol. Biol. 37 (5), 749-761 (1998))
A017998_01	-2.5634	-0.4166	0.162518	0.738614	2.16718		A017998_01	At5g44680	0.375	0	-0.583	-0.163	0.442	0.467	0.296	0.785	0.03		-0.073	-0.204	-0.098	0.057	0.018		0	0.0142	0.41876		0.381	0.3945	0.316391		-0.073	-0.06	0.102618		At5g44680	methyladenine glycosylase family protein similar to SP|P05100 DNA-3-methyladenine glycosylase I (EC 3.2.2.20) (3-methyladenine-DNA glycosylase I, constitutive) {Escherichia coli}; contains Pfam profile PF03352: Methyladenine glycosylase
A022269_01	-2.56131	-0.361	0.140944	0.781269	2.16718		A022269_01	At5g10380	-0.014	0.047	-0.04	0	0.206	1.037	0.8	0.693	1.005	1.014	0.25	0.69	0.603	0.442	0.759		0	0.0398	0.0981336		1.005	0.9098	0.154239		0.603	0.5488	0.204785		At5g10380	zinc finger (C3HC4-type RING finger) family protein contains Pfam profile: PF00097 zinc finger, C3HC4 type (RING finger)
A201461_01	-2.55933	-0.2758	0.107762	0.827026	2.16718		A201461_01	At2g36145	0.029	-0.254	-0.311	0	0.237	-0.636	-0.562	-0.557	-0.786	-0.79	-0.823	-0.987	-0.99	-1.129	-0.781		0	-0.0598	0.223812		-0.636	-0.6662	0.115513		-0.987	-0.942	0.140872		At2g36145	expressed protein
A012647_01	-2.55874	-0.6228	0.243401	0.639617	2.16718		A012647_01	At3g16400	0	-0.239	0.767	0.303	-0.328	-0.054	0.192	0.467	0.09	0.927	-0.211	-0.815	-0.216	-0.092	-0.158		0	0.1006	0.44559		0.192	0.3244	0.387015		-0.211	-0.2984	0.293094		At3g16400	jacalin lectin family protein similar to myrosinase-binding protein homolog [Arabidopsis thaliana] GI:2997767, epithiospecifier [Arabidopsis thaliana] GI:16118845; contains Pfam profiles PF01419 jacalin-like lectin family, PF01344 Kelch motif
At30001883	-2.55822	-0.2866	0.112031	0.816512	2.16718		At30001883	At1g17350	0.03	0	0.43	-0.406	-0.054	0.013	0.088	-0.116	-0.187	0.244	-0.318	-0.137	-0.377	-0.29	-0.269		0	-1.249e-17	0.297301		0.013	0.0084	0.169942		-0.29	-0.2782	0.0887508		At1g17350	auxin-induced-related / indole-3-acetic acid induced-related similar to auxin-induced protein TGSAUR22 (GI:10185820) [Tulipa gesnerian]
At30027755	-2.55711	-0.8074	0.315747	0.550721	2.16718		At30027755	At5g57070		-0.071	1.312	0.071	-0.428	0.229	0.15	0.544	0.876	1.496	-0.213	-0.391	0.444	-0.201	-0.381		0	0.221	0.757022		0.544	0.659	0.548831		-0.213	-0.1484	0.343087		At5g57070	hydroxyproline-rich glycoprotein family protein Common family members: At5g26070, At5g19800, At1g72790 [Arabidopsis thaliana]
A016531_01	-2.55346	-0.3472	0.135972	0.787059	2.16718		A016531_01	At5g17520	0.024	0	0.211	-0.185	-0.218	-0.565	-0.543	-0.337	-0.496	-0.182	-0.913	-1.019	-0.637	-0.689	-0.601		0	-0.0336	0.17407		-0.496	-0.4246	0.162294		-0.689	-0.7718	0.183878		At5g17520	root cap 1 (RCP1) identical to GI:6137138
A202674_01	-2.54922	-0.7544	0.295934	0.572271	2.16718		A202674_01	At5g19230	0	-0.492	0.146	-0.516	0.019	0.391	0.352	0.907	1.448	1.397	-0.032	-0.152	0.55	0.003	0.354		0	-0.1686	0.311395		0.907	0.899	0.526009		0.003	0.1446	0.294706		At5g19230	expressed protein
At30016000	-2.54625	-0.9158	0.359666	0.49852	2.16718		At30016000	At3g46900	-0.522	0.119	-0.207	0.003	0	-0.496	-0.515	0.263	0.243	1.065	-0.642	-1.212	-0.434	-1.161	-0.57		0	-0.1214	0.25289		0.243	0.112	0.654019		-0.642	-0.8038	0.357705		At3g46900	copper transporter, putative similar to SP|Q39065 Copper transporter 1 (COPT1) {Arabidopsis thaliana}; contains Pfam profile PF04145: Ctr copper transporter family
A018315_01	-2.54599	-0.3008	0.118147	0.807214	2.16718		A018315_01	At5g13610	0.114	0	0.326	-0.203	-0.316	0.277	0.036	0.07	0.182	0.504	-0.125	-0.09	-0.023	0.005	-0.202		0	-0.0158	0.254504		0.182	0.2138	0.188091		-0.09	-0.087	0.0825197		At5g13610	expressed protein
A001316_01	-2.54436	-0.5572	0.218994	0.667041	2.16718		A001316_01	At1g76550	0	-0.118	0.548	0.256	-0.043	0.285	0.236	-0.164	0.164	0.865	-0.266	-0.542	-0.393	-0.243	0.044		0	0.1286	0.273369		0.236	0.2772	0.372404		-0.266	-0.28	0.216768		At1g76550	pyrophosphate--fructose-6-phosphate 1-phosphotransferase alpha subunit, putative / pyrophosphate-dependent 6-phosphofructose-1-kinase, putative strong similarity to SP|Q41140 Pyrophosphate--fructose 6-phosphate 1-phosphotransferase alpha subunit (EC 2.7.1
A016356_01	-2.54336	-0.4778	0.187862	0.705098	2.16718		A016356_01	At5g58900	-0.074	-0.081	0.452	0.049	0	-0.907	-1.255	-0.727	-0.695	-0.332	-1.299	-1.463	-1.255	-1.144	-1.144		0	0.0692	0.22068		-0.727	-0.7832	0.336319		-1.255	-1.261	0.131968		At5g58900	myb family transcription factor contains Pfam profile: PF00249 myb-like DNA-binding domain
A005935_01	-2.54195	-1.0562	0.415508	0.51492	2.16718		A005935_01	At3g15210	0.03	0	-0.032	0.554	-0.183	1.124	0.611	1.458	1.266	1.858	0.932	-0.493	1.084	-0.207	-0.28		0	0.0738	0.280667		1.266	1.2634	0.457297		-0.207	0.2072	0.740493		At3g15210	ethylene-responsive element-binding factor 4 (ERF4) identical to ethylene responsive element binding factor 4 SP:O80340 from [Arabidopsis thaliana]
A010003_01	-2.53842	-0.347	0.136699	0.78246	2.16718		A010003_01	At3g02510	0	-0.159	0.452	-0.136	0.203	-0.518	-0.603	-0.681	-0.427	-0.149	-0.991	-0.744	-0.887	-0.636	-0.855		0	0.072	0.256598		-0.518	-0.4756	0.205698		-0.855	-0.8226	0.136522		At3g02510	regulator of chromosome condensation (RCC1) family protein similar to UVB-resistance protein UVR8 [Arabidopsis thaliana] GI:5478530; contains Pfam profile PF00415: Regulator of chromosome condensation (RCC1)
At30021448	-2.53834	-0.8768	0.345423	0.526445	2.16718		At30021448	At4g33050	0.07	0	-0.135	-0.515	0.162	0.803	0.638	1.564	1.994	0.867	0.358	0.251	0.907	0.226	-0.26		0	-0.0836	0.264409		0.867	1.1732	0.579587		0.251	0.2964	0.416301		At4g33050	calmodulin-binding family protein contains Pfam profile PF00612: IQ calmodulin-binding motif
At30019413	-2.53485	-0.7584	0.299189	0.597398	2.16718		At30019413	At4g15690	0.38	0	0.118	-0.562	-0.262	0.859	0.699	0.568	1.585	1.159	-0.04	-0.133	0.977	0.294	-0.02		0	-0.0652	0.361094		0.859	0.974	0.406581		-0.02	0.2156	0.455038		At4g15690	glutaredoxin family protein contains INTERPRO Domain IPR002109, Glutaredoxin (thioltransferase)
A009863_01	-2.53457	-0.43752	0.172621	0.730198	2.16718		A009863_01	At3g20570	0.17	-0.23	-0.122	0	0.208	-0.165	-0.772	-0.575	-0.503	-0.089	-0.853	-0.832		-1.107	-0.67		0	0.0052	0.186958		-0.503	-0.4208	0.286967		-0.842	-0.8655	0.180574		At3g20570	plastocyanin-like domain-containing protein
A001655_01	-2.53421	-0.3194	0.126035	0.802237	2.16718		A001655_01	At1g66190	0.272	0	-0.419	-0.047	0.283	-0.503	-0.507	-0.232	-0.362	-0.616	-0.903	-0.941	-0.73	-0.716	-0.527		0	0.0178	0.287341		-0.503	-0.444	0.148914		-0.73	-0.7634	0.16604		At1g66190	expressed protein ; expression supported by MPSS
A018102_01	-2.53398	-0.6364	0.251147	0.614618	2.16718		A018102_01	At5g40910	0.1	-0.1	1.438		-0.893	0.325	0.348	0.259	0.324	1.38	-0.36	-0.063	-0.003	0.031	-0.151		0	0.13625	0.967994		0.325	0.5272	0.477883		-0.063	-0.1092	0.156298		At5g40910	disease resistance protein (TIR-NBS-LRR class), putative domain signature TIR-NBS-LRR exists, suggestive of a disease resistance protein. Non-consensus TT donor splice site at exon 1
A200618_01	-2.52811	-0.711	0.281238	0.621461	2.16718		A200618_01	At1g33070	0	0.172	0.751	-0.06	-0.441	0.371	0.11	0.322	0.862	0.868	-0.382	-0.364	0.326	0.187	-0.789		0	0.0844	0.434755		0.371	0.5066	0.341568		-0.364	-0.2044	0.456423		At1g33070	hypothetical protein
A010214_01	-2.52682	-1.0714	0.424012	0.503811	2.16718		A010214_01	At3g28340	0.185	0	-0.269	0.071	-0.06	1.864	1.515	2.32	2.563	2.699	1.823	0.479	1.892	1.118	0.292		0	-0.0146	0.168939		2.32	2.1922	0.494213		1.118	1.1208	0.739368		At3g28340	galactinol synthase, putative
A006327_01	-2.52518	-0.3572	0.141456	0.772197	2.16718		A006327_01	At2g30080	-0.023	0	0.297	0.055	-0.073	0.333	-0.121	-0.234	-0.151	0.203	-0.242	-0.375	-0.345	-0.444	-0.35		0	0.0512	0.144901		-0.121	0.006	0.24704		-0.35	-0.3512	0.0727028		At2g30080	metal transporter, putative (ZIP6) identical to putative metal transporter ZIP6 [Arabidopsis thaliana] gi|17385786|gb|AAL38433; similar to zinc transporter protein ZIP1 [Glycine max] gi|15418778|gb|AAK37761; member of the Zinc (Zn2+)-Iron (Fe2+) permease
A020301_01	-2.52485	-0.2352	0.093154	0.846913	2.16718		A020301_01	At1g30200	-0.005	-0.075	0.179	0.059	0	-0.127	-0.17	-0.184	-0.13	0.15	-0.4	-0.288	-0.367	-0.255	-0.327		0	0.0316	0.0951042		-0.13	-0.0922	0.137642		-0.327	-0.3274	0.0583806		At1g30200	F-box family protein contains Pfam PF00646: F-box domain; similar to hypothetical protein GI:2832643 from [Arabidopsis thaliana]
A006512_01	-2.52465	-0.9366	0.370983	0.505327	2.16718		A006512_01	At2g37940	0.272	0	0.545	-0.171	-0.038	0.91	0.642	1.309	2.016	1.991	0.698	0.167	1.032	0.428	-0.14		0	0.1216	0.286252		1.309	1.3736	0.622133		0.428	0.437	0.454988		At2g37940	expressed protein
At30015794	-2.52111	-1.1644	0.461859	0.391812	2.16718		At30015794	At3g44870	0.372	0	0.053	-0.414	-0.656	-0.26	-0.294	-0.673	1.388	0.96	-1.24	-0.945	-0.501	-0.621	-1.394		0	-0.129	0.406116		-0.26	0.2242	0.894955		-0.945	-0.9402	0.38426		At3g44870	S-adenosyl-L-methionine:carboxyl methyltransferase family protein similar to defense-related protein cjs1 [Brassica carinata][GI:14009292][Mol Plant Pathol (2001) 2(3):159-169]
A013372_01	-2.52071	-0.1734	0.0687901	0.88761	2.16718		A013372_01	At4g13200	0	0.112	0.39	-0.332	-0.153	-0.065	-0.057	-0.012	-0.058	0.041	-0.285	-0.27	-0.074	-0.198	-0.191		0	0.0034	0.273047		-0.057	-0.0302	0.0450078		-0.198	-0.2036	0.0836977		At4g13200	expressed protein hypothetical protein sll1769 - Synechocystis sp,PID:d1018406
A004783_01	-2.51818	-0.44922	0.178391	0.722359	2.16718		A004783_01	At1g04800	0.201	-0.244	-0.507	0	0.579	-0.78	-1.282	-0.49	-0.946	-1.109		-1.317	-1.295	-1.597			0	0.0058	0.41595		-0.946	-0.9214	0.304931		-1.317	-1.403	0.168369		At1g04800	glycine-rich protein
A011065_01	-2.51777	-0.4204	0.166973	0.739238	2.16718		A011065_01	At3g16800	-0.06	0	-0.562	0.319	0.207	-0.341	-0.27	0.357	-0.171	-0.073	-0.516	-0.716	-0.572	-0.506	-0.29		0	-0.0192	0.33993		-0.171	-0.0996	0.27459		-0.516	-0.52	0.153486		At3g16800	protein phosphatase 2C, putative / PP2C, putative similar to protein phosphatase-2C GB:AAC36699 from [Mesembryanthemum crystallinum]
A011779_01	-2.51706	-0.3272	0.129993	0.792948	2.16718		A011779_01	At3g24030	0.161	0	-0.477	-0.036	0.054	-0.177	-0.168	-0.102	-0.298	0.229	-0.442	-0.358	-0.299	-0.616	-0.437		0	-0.0596	0.244899		-0.168	-0.1032	0.198715		-0.437	-0.4304	0.119513		At3g24030	hydroxyethylthiazole kinase family protein contains Pfam profile: PF02110 hydroxyethylthiazole kinase family
At30023533	-2.51514	-0.459	0.182495	0.725534	2.16718		At30023533	At5g12950	0	-0.089	-0.052	0.464	0.169	-0.147	0.243	0.149	-0.248	0.371	-0.254	-0.606	-0.608	-0.386	-0.073		0	0.0984	0.226974		0.149	0.0736	0.262164		-0.386	-0.3854	0.2308		At5g12950	expressed protein putative secreted protein SCF41.30c, Streptomyces coelicolor, EMBL:SCF41_30
A201372_01	-2.51309	-0.3778	0.150333	0.764385	2.16718		A201372_01	At2g25737	0	-0.104	0.283	-0.04	0.085	-0.511	-0.375	-0.332	-0.403	0.097	-0.768		-0.584	-0.469	-0.803		0	0.0448	0.149745		-0.375	-0.3048	0.234133		-0.676	-0.656	0.157381		At2g25737	expressed protein contains Pfam profile: PF01925 domain of unknown function DUF81
A010741_01	-2.51165	-0.27148	0.108088	0.832137	2.16718		A010741_01	At3g10820	0.105	-0.191	-0.148	0	0.225	0.297	0.178	0.184	0.336	0.227	0.128		0.105	-0.286	-0.093		0	-0.0018	0.173219		0.227	0.2444	0.069852		0.006	-0.0365	0.193671		At3g10820	transcription elongation factor-related low similarity to transcription elongation factor TFIIS.h [Mus musculus] GI:3288547
A007898_01	-2.51137	-0.4126	0.164293	0.743566	2.16718		A007898_01	At2g36880	0.238	-0.074	0	0.585	-0.033	-0.078	-0.183	-0.25	0.143	-0.609	-0.7	-0.735	-0.634	-0.378	-0.593		0	0.1432	0.275183		-0.183	-0.1954	0.274999		-0.634	-0.608	0.139995		At2g36880	S-adenosylmethionine synthetase, putative similar to S-adenosylmethionine synthetase 3 (Methionine adenosyltransferase 3, AdoMet synthetase 3) [Lycopersicon esculentum] SWISS-PROT:P43282
A200108_01	-2.51091	-0.7322	0.291607	0.601713	2.16718		A200108_01	At4g25100	-0.955	0.455	0	0.115	-0.034	-0.341	-0.452	0.144	0.222	0.552	-0.379	-1.316	-0.326	-0.966	-0.549		0	-0.0838	0.524004		0.144	0.025	0.415988		-0.549	-0.7072	0.422987		At4g25100	superoxide dismutase [Fe], chloroplast (SODB) / iron superoxide dismutase (FSD1) identical to Fe-superoxide dismutase [Arabidopsis thaliana] gi|166700|gb|AAA32791; supported by cDNA, Ceres:32935
A014695_01	-2.5104	-0.3862	0.15384	0.772854	2.16718		A014695_01	At4g35320	0	-0.174	-0.242	0.174	0.447	-0.183	0.012	-0.032	-0.204	0.043	-0.224	-0.886	-0.421	-0.489	-0.275		0	0.041	0.278622		-0.032	-0.0728	0.113603		-0.421	-0.459	0.261608		At4g35320	expressed protein predicted protein, Arabidopsis thaliana
At30011996	-2.51029	-0.3924	0.156317	0.76317	2.16718		At30011996	At2g47440	0.283	0	-0.375	-0.009	0.11	0.311	0.096	-0.146	0.012	-0.151	-0.226	-0.667	-0.193	-0.218	-0.536		0	0.0018	0.241288		0.012	0.0244	0.191847		-0.226	-0.368	0.218469		At2g47440	DNAJ heat shock N-terminal domain-containing protein contains Pfam profiles PF00226: DnaJ domain, PF00515: TPR Domain; similar to GP|2104534|AF001308 (T10M13.11)
At30014441	-2.50832	-0.81516	0.324982	0.595344	2.16718		At30014441	At3g21190	0	0.045	0.871	-0.095	-0.509	-0.108	0.172	-0.53	-0.163	-0.669		-1.2	-1.292	-0.163	-1.726		0	0.0624	0.50232		-0.163	-0.2596	0.338865		-1.246	-1.09525	0.662475		At3g21190	expressed protein contains Pfam PF03138: Plant protein family. The function of this family of plant proteins is unknown;
A000268_01	-2.50787	-0.1656	0.0660321	0.891979	2.16718		A000268_01	At1g47260	0.021	0	0.287	-0.179	-0.292	0.024	-0.047	-0.092	0.036	-0.017	-0.239	-0.197	-0.159	-0.075	-0.254		0	-0.0326	0.220681		-0.017	-0.0192	0.0524185		-0.197	-0.1848	0.0717579		At1g47260	bacterial transferase hexapeptide repeat-containing protein contains Pfam profile PF00132: Bacterial transferase hexapeptide (four repeats)
A011740_01	-2.50612	-0.7276	0.290329	0.633962	2.16718		A011740_01	At3g54810	0.318	-0.146	-0.471	0	0.133	1.045	0.769	1.098	1.19	1.383	1.025	-0.116	0.865	0.211	-0.138		0	-0.0332	0.298521		1.098	1.097	0.224017		0.211	0.3694	0.546258		At3g54810	zinc finger (GATA type) family protein GATA transcription factor 3, Arabidopsis thaliana, Y13650
A018793_01	-2.50594	-0.6872	0.274229	0.63837	2.16718		A018793_01	At5g48460	-0.008	-0.174	0.663	0	0.444	-0.383	-0.692	-0.22	-0.337	0.126	-0.988	-1.429	-0.874	-0.269	-1.382		0	0.185	0.352108		-0.337	-0.3012	0.295716		-0.988	-0.9884	0.468954		At5g48460	fimbrin-like protein, putative strong similarity to fimbrin-like protein AtFim2 [Arabidopsis thaliana] GI:2737926; contains Pfam profile PF00307: Calponin homology (CH) domain
A010503_01	-2.50485	-0.4418	0.176378	0.734296	2.16718		A010503_01	At3g10080	0.033	0	-0.474	-0.045	0.375	-0.657	-0.743	-0.163	-0.431	-0.746	-0.959	-1.238	-1.087	-0.635	-1.03		0	-0.0222	0.302469		-0.657	-0.548	0.250511		-1.03	-0.9898	0.223326		At3g10080	germin-like protein, putative similar to germin-like protein 2 [Oryza sativa] GI:2655287
A010011_01	-2.50431	-0.2954	0.117957	0.813652	2.16718		A010011_01	At3g06760	0	-0.187	0.034	-0.01	0.185	0.277	0.2	0.026	-0.018	0.346	-0.062	-0.181	-0.123	-0.315	0.035		0	0.0044	0.132621		0.2	0.1662	0.157586		-0.123	-0.1292	0.131073		At3g06760	drought-responsive family protein similar to drought-induced mRNA, Di19 [Arabidopsis thaliana] gi|469110|emb|CAA55321
At30008935	-2.50269	-0.5322	0.212651	0.690007	2.16718		At30008935	At2g20630	-0.036	0.1	0.521	-0.558	0	0.188	-0.097	0.354	0.688	0.537	-0.427	-0.17	-0.035	0.167	-0.526		0	0.0054	0.385342		0.354	0.334	0.305779		-0.17	-0.1982	0.283109		At2g20630	protein phosphatase 2C, putative / PP2C, putative
At30020157	-2.50212	-0.3604	0.144038	0.771884	2.16718		At30020157	At4g22160	0.047	-0.039	0.456	-0.152	0	0.185	0.259	0.108	-0.159	0.508	-0.169	-0.053	-0.321	-0.119	-0.239		0	0.0624	0.232003		0.185	0.1802	0.241844		-0.169	-0.1802	0.104083		At4g22160	expressed protein
A009937_01	-2.50176	-0.59576	0.238137	0.641041	2.16718		A009937_01	At3g48460	0	-0.321	-1.033	0.083	0.326	-0.791	-0.741	-0.729	-0.29		-1.241	-1.529	-1.415	-1.283			0	-0.189	0.525521		-0.735	-0.63775	0.233383		-1.349	-1.367	0.130996		At3g48460	GDSL-motif lipase/hydrolase family protein similar to lipase [Arabidopsis thaliana] GI:1145627; contains InterPro Entry IPR001087 Lipolytic enzyme, G-D-S-L family
At30008896	-2.50174	-0.4992	0.199541	0.710302	2.16718		At30008896	At2g20340	-0.009	0.172	0.528	0	-0.313	-0.649	-0.578	-0.58	-0.073	-0.685	-1.132	-1.141	-0.747	-0.668	-1.373		0	0.0756	0.307344		-0.58	-0.513	0.250197		-1.132	-1.0122	0.295771		At2g20340	tyrosine decarboxylase, putative similar to tyrosine/dopa decarboxylase [Papaver somniferum] GI:3282527, SP|Q06087 Tyrosine decarboxylase 3 (EC 4.1.1.25) {Petroselinum crispum}; contains Pfam profile PF00282: Pyridoxal-dependent decarboxylase conserved do
A010031_01	-2.49991	-0.7812	0.312492	0.546741	2.16718		A010031_01	At3g09490	0	-0.043	0.378	-0.603	0.011	0.036	-0.067	0.342	0.808	1.378	-0.542	-0.124	-0.103	-0.116	-0.524		0	-0.0514	0.351871		0.342	0.4994	0.597389		-0.124	-0.2818	0.229524		At3g09490	chloroplast lumen common family protein 2 TPR domains; similar to chloroplast lumen proteins [GI:4056493 (F3G5.19)(At2g37400)] and [GI:7413648 (T22P11.180),(At5g02590)] [Arabidopsis thaliana]; +
A006761_01	-2.49948	-0.8806	0.352313	0.519466	2.16718		A006761_01	At2g31880	0.198	-0.01	0.275	-0.36	0	1.245	0.52	1.432	2.085	1.973	0.349	0.554	1.06	0.777	0.112		0	0.0206	0.246174		1.432	1.451	0.629285		0.554	0.5704	0.368038		At2g31880	leucine-rich repeat transmembrane protein kinase, putative
A003641_01	-2.49832	-0.4856	0.19437	0.721957	2.16718		A003641_01	At1g18730	0.031	0	0.469	-0.311	-0.296	-0.942	-0.678	-0.489	-0.553	-0.391	-1.327	-1.349	-0.631	-0.928	-1.246		0	-0.0214	0.317399		-0.553	-0.6106	0.212542		-1.246	-1.0962	0.309967		At1g18730	expressed protein
A012586_01	-2.49804	-0.8586	0.34371	0.509269	2.16718		A012586_01	At3g59880	0.481	-0.246	0	-0.547	0.472	0.143	0.198	0.711	1.291	1.684	-0.129	-0.366	0.208	-0.063	0.084		0	0.032	0.449653		0.711	0.8054	0.675345		-0.063	-0.0532	0.218366		At3g59880	expressed protein hypothetical protein F6E13.14 - Arabidopsis thaliana, PIR:T00681; expression supported by MPSS
A001740_01	-2.49708	-0.3566	0.142807	0.781066	2.16718		A001740_01	At1g73655	-0.047	0	0.414	-0.168	0.153	-0.351	-0.185	0.084	-0.082	0.08	-0.586	-0.639	-0.243	-0.263	-0.506		0	0.0704	0.223862		-0.082	-0.0908	0.18465		-0.506	-0.4474	0.183805		At1g73655	immunophilin / FKBP-type peptidyl-prolyl cis-trans isomerase family protein similar to (Peptidyl-prolyl cis-trans isomerase) (PPiase) (Rotamase) (SP:Q26486) [Spodoptera frugiperda]; contains Pfam PF00254: peptidyl-prolyl cis-trans isomerase, FKBP-type
A016306_01	-2.49638	-0.2764	0.11072	0.823401	2.16718		A016306_01	At5g38290	-0.062	0	0.447	-0.279	0.171	-0.142	0.015	0.115	0.06	0.292	-0.314	-0.321	-0.113	-0.184	-0.11		0	0.0554	0.271749		0.06	0.068	0.157606		-0.184	-0.2084	0.103934		At5g38290	peptidyl-tRNA hydrolase family protein contains Pfam profile PF01195: peptidyl-tRNA hydrolase
A002773_01	-2.49502	-0.4866	0.195029	0.696674	2.16718		A002773_01	At1g57610	-0.152	0	0.399	0.017	-0.158	0.407	0.47	0.216	0.757	1.147	0.01	0.121	0.239	0.189	0.005		0	0.0212	0.226556		0.47	0.5994	0.362444		0.121	0.1128	0.104868		At1g57610	expressed protein contains Pfam domain, PF04678: Protein of unknown function, DUF607
A018097_01	-2.49488	-0.489	0.196002	0.698397	2.16718		A018097_01	At5g46330	0	-0.259	0.517	-0.12	0.233	0.097	0.054	0.269	0.88	0.58	-0.09	-0.146	0.101	-0.313	-0.117		0	0.0742	0.306403		0.269	0.376	0.349502		-0.117	-0.113	0.147843		At5g46330	leucine-rich repeat transmembrane protein kinase, putative
A024469_01	-2.49402	-1.1062	0.443541	0.424169	2.16718		A024469_01	At5g59820	-0.302	0	-0.843	1.025	0.157	1.937	1.391	3.087	1.983	3.315	1.643	0.846	1.768	1.09	0.835		0	0.0074	0.684991		1.983	2.3426	0.821441		1.09	1.2364	0.442405		At5g59820	zinc finger (C2H2 type) family protein (ZAT12) identical to zinc finger protein ZAT12 [Arabidopsis thaliana] gi|1418325|emb|CAA67232
A007305_01	-2.49249	-0.6512	0.261265	0.632075	2.16718		A007305_01	At2g28950	0.094	0	0.416	-0.354	-0.493	0.132	0.021	-0.388	-0.476	-0.855	-1.042	-1.207	-0.618	-0.601	-1.354		0	-0.0674	0.363161		-0.388	-0.3132	0.398603		-1.042	-0.9644	0.342315		At2g28950	expansin, putative (EXP6) similar to expansin GI:2828241 from [Brassica napus]; contains Pfam profile PF01357: Pollen allergen
A005388_01	-2.49234	-0.991	0.397618	0.4696	2.16718		A005388_01	At4g23190	0.009	-0.439	0.571	-0.824	0	0.278	0.227	1.097	1.842	1.565	-0.031	-0.325	0.652	0.022	-0.264		0	-0.1366	0.525481		1.097	1.0018	0.734233		-0.031	0.0108	0.387713		At4g23190	protein kinase family protein contains Pfam PF00069: Protein kinase domain
At30015775	-2.48822	-0.8934	0.359052	0.516908	2.16718		At30015775	At3g44720	-0.148	0.004	0.836	-0.04	0	0.459	0.447	1.344	1.63	1.755	0.005	-0.024	0.909	0.236	0.042		0	0.1304	0.399185		1.344	1.127	0.633069		0.042	0.2336	0.390991		At3g44720	prephenate dehydratase family protein similar to bacterial PheA gene products
A012799_01	-2.48711	-1.453	0.584212	0.358973	2.16718		A012799_01	At3g61190	-0.894	0.334	-1.404	0.334	0	1.415	0.559	2.941	1.823	2.344	1.253	-0.355	1.068	0.539	-0.688		0	-0.326	0.784567		1.823	1.8164	0.906271		0.539	0.3634	0.857354		At3g61190	BON1-associated protein 1 (BAP1) identical to BON1-associated protein 1 [Arabidopsis thaliana] GI:15487384; contains Pfam profile PF00168: C2 domain; supporting cDNA gi|15487383|gb|AY045765.1|
At30002283	-2.48635	-0.8772	0.352806	0.507831	2.16718		At30002283	At1g21130	0.279	-0.581	0.128	-0.532	0	0.248	0.719	1.407	1.934	1.579	0.185	0.101	0.757	0.237	0.221		0	-0.1412	0.392149		1.407	1.1774	0.681975		0.221	0.3002	0.260713		At1g21130	O-methyltransferase, putative similar to GI:2781394
A010132_01	-2.48603	-0.3488	0.140304	0.7867	2.16718		A010132_01	At3g49720	0.202	-0.176	0	-0.009	0.18	0.25	0.083	0.197	0.505	0.141	0.073	-0.418	0.009	-0.19	-0.042		0	0.0394	0.155322		0.197	0.2352	0.163178		-0.042	-0.1136	0.195878		At3g49720	expressed protein
A006649_01	-2.48576	-0.4806	0.193341	0.720491	2.16718		A006649_01	At2g22850	0.021	0	-0.132	-0.144	0.052	-0.053	-0.227	-0.315	0.07	0.267	-0.368	-0.727	-0.347	-0.27	-0.949		0	-0.0406	0.0909164		-0.053	-0.0516	0.232615		-0.368	-0.5322	0.292266		At2g22850	bZIP transcription factor family protein contains a bZIP transcription factor basic domain signature (PDOC00036)
At30019414	-2.48516	-0.5202	0.209322	0.695317	2.16718		At30019414	At4g15700	0.294	0	-0.331	-0.278	0.038	0.684	0.548	0.479	1.178	1.003	0.206	-0.014	0.563	0.005	0.531		0	-0.0554	0.254646		0.684	0.7784	0.300733		0.206	0.2582	0.277602		At4g15700	glutaredoxin family protein contains INTERPRO Domain IPR002109, Glutaredoxin (thioltransferase)
A000259_01	-2.4851	-0.56768	0.228433	0.689727	2.16718		A000259_01	At1g66350	0	0.027	0.379	-0.191	-0.212	0.26	0.015	-0.25	0.223	0.009	-0.092	-0.749	-0.398		-1.092		0	0.0006	0.237589		0.015	0.0514	0.204282		-0.574	-0.58275	0.432798		At1g66350	gibberellin regulatory protein (RGL1) similar to GB:CAA75492 from [Arabidopsis thaliana]; contains Pfam profile PF03514: GRAS family transcription factor; identical to cDNA RGL1 protein GI:15777856, RGL1 protein [Arabidopsis thaliana] GI:15777857
A019618_01	-2.48392	-0.2926	0.117798	0.814802	2.16718		A019618_01	At5g03030	0	-0.08	-0.151	0.048	0.04	0.043	0.096	-0.016	0.374	0.259	-0.092	-0.217	-0.134	-0.298	0.034		0	-0.0286	0.0851692		0.096	0.1512	0.161223		-0.134	-0.1414	0.125995		At5g03030	DNAJ heat shock N-terminal domain-containing protein contains Pfam profile PF00226 DnaJ domain; DNAJ domain-containing protein, Homo sapiens, EMBL:AF126743
A003691_01	-2.48274	-0.649	0.261405	0.628635	2.16718		A003691_01	At1g10900	0.046	0	0.723	-0.039	-0.217	-0.32	-0.489	-0.339	0.186	0.495	-1.081	-0.94	-0.337	-0.469	-0.885		0	0.1026	0.36084		-0.32	-0.0934	0.416066		-0.885	-0.7424	0.321375		At1g10900	phosphatidylinositol-4-phosphate 5-kinase family protein similar to phosphatidylinositol-4-phosphate 5-kinase AtPIP5K1 [Arabidopsis thaliana] GI:3702691; contains Pfam profiles PF01504: Phosphatidylinositol-4-phosphate 5-Kinase, PF02493: MORN repeat
A020599_01	-2.47976	-0.3824	0.154208	0.75795	2.16718		A020599_01	At1g79500	0	0.119	0.446	-0.396	-0.188	0.549	0.413	-0.056	-0.039	0.24	-0.152	-0.111	-0.322	-0.063	-0.157		0	-0.0038	0.318263		0.24	0.2214	0.268857		-0.152	-0.161	0.0976243		At1g79500	2-dehydro-3-deoxyphosphooctonate aldolase / phospho-2-dehydro-3-deoxyoctonate aldolase / 3-deoxy-D-manno-octulosonic acid 8-phosphate synthetase (KDSA) identical to Swiss-Prot:Q9AV97 2-dehydro-3-deoxyphosphooctonate aldolase (EC 4.1.2.16) (Phospho-2- dehy
At30016406	-2.47953	-0.28656	0.11557	0.819778	2.16718		At30016406	At3g50670	0	0.069	-1.043	0.106	-0.394	0.073	-0.025	-0.18	-0.279		-0.326	-0.302	-0.547	-0.2	-0.478		0	-0.2524	0.484911		-0.102	-0.10275	0.157019		-0.326	-0.3706	0.140046		At3g50670	U1 small nuclear ribonucleoprotein 70 (U1-70k)
At30021138	-2.47754	-0.4714	0.19027	0.717996	2.16718		At30021138	At4g30510	0.308	-0.03	0.98	-0.31	0	-0.098	-0.046	0.348	0.51	0.446	-0.422	-0.455	0.112	-0.143	-0.289		0	0.1896	0.493083		0.348	0.232	0.284042		-0.289	-0.2394	0.231873		At4g30510	transport protein-related weak similarity to Gsa12p [Pichia pastoris] GI:18307769; contains 1 WD-40 repeat (PF00400); similar to several hypothetical proteins
A202758_01	-2.47705	-0.9008	0.363659	0.49837	2.16718		A202758_01	At5g20480	-0.418	0	1.124			0.622	0.745	0.969	1.595	2.241	0.188	0.34	0.812	0.429	-0.101		0	0.235333	0.797482		0.969	1.2344	0.676066		0.34	0.3336	0.334696		At5g20480	leucine-rich repeat transmembrane protein kinase, putative protein kinase Xa21, Oryza sativa, PIR:A57676
A011768_01	-2.47582	-0.7266	0.293479	0.583577	2.16718		A011768_01	At3g13560	0.352	0	0.785	-0.049	-0.84	1.173	0.58	0.283	1.129	1.608	-0.055	0.319	0.186	0.672	0.018		0	0.0496	0.59913		1.129	0.9546	0.52355		0.186	0.228	0.287824		At3g13560	glycosyl hydrolase family 17 protein similar to beta-1,3-glucanase GI:15150341 from [Camellia sinensis]
A202628_01	-2.47423	-0.4172	0.168618	0.74973	2.16718		A202628_01	At5g18600	0.146	0	0.075	-0.255	-0.254	0.575	0.025	0.253	0.477	0.228	-0.282	-0.025	0.151	0.037	-0.409		0	-0.0576	0.187011		0.253	0.3116	0.217543		-0.025	-0.1056	0.232295		At5g18600	glutaredoxin family protein contains glutaredoxin domain, INTERPRO:IPR002109
At30028599	-2.47273	-0.377	0.152463	0.775295	2.16718		At30028599	At5g64360	-0.054	0.302	0.9	0	-0.065	0.604	0.709	0.391	0.682	0.794	0.075	0.239	0.311	0.632	0.038		0	0.2166	0.410417		0.682	0.636	0.152855		0.239	0.259	0.237134		At5g64360	DNAJ heat shock N-terminal domain-containing protein low similarity to AHM1 [Triticum aestivum] GI:6691467; contains Pfam profile PF00226 DnaJ domain
A012885_01	-2.47155	-0.2592	0.104873	0.834123	2.16718		A012885_01	At4g02980	0	0.261	0.604	-0.186	-0.003	0.21	0.137	0.193	0.307	0.493	-0.144	-0.057	0.097	0.099	0.049		0	0.1352	0.306654		0.21	0.268	0.139907		0.049	0.0088	0.106312		At4g02980	auxin-binding protein 1 (ABP1) identical to Auxin-binding protein 1 precursor (ABP) (Swiss-Prot:P33487) [Arabidopsis thaliana]
A006471_01	-2.47131	-0.2216	0.0896689	0.858851	2.16718		A006471_01	At2g26640	0.024	-0.198	-0.255	0.106	0	-0.174	-0.058	-0.113	-0.219	-0.025	-0.162	-0.407	-0.455	-0.285	-0.388		0	-0.0646	0.154252		-0.113	-0.1178	0.0800169		-0.388	-0.3394	0.116967		At2g26640	beta-ketoacyl-CoA synthase, putative similar to beta-ketoacyl-CoA synthase [Simmondsia chinensis][GI:1045614]
A020151_01	-2.47005	-0.4474	0.18113	0.724883	2.16718		A020151_01	At3g53370	0.201	0.333	0	-0.007	-0.25	0.801	0.636	0.153	0.427	0.909	0.333	0.082	-0.086	0.083	0.277		0	0.0554	0.222763		0.636	0.5852	0.302416		0.083	0.1378	0.168584		At3g53370	DNA-binding S1FA family protein contains Pfam profile: PF04689 DNA binding protein S1FA
A016664_01	-2.46943	-0.505	0.204501	0.695808	2.16718		A016664_01	At5g04560	0	0.079	0.624	-0.239	-0.275	0.519	0.423	0.766	0.958	1.249	0.131	0.091	0.442	0.575	0.151		0	0.0378	0.360977		0.766	0.783	0.334427		0.151	0.278	0.216686		At5g04560	DEMETER protein (DME) identical to DEMETER protein [Arabidopsis thaliana] GI:21743571; contains Pfam profile PF00730: HhH-GPD superfamily base excision DNA repair protein
At30016567	-2.46821	-0.4562	0.18483	0.71522	2.16718		At30016567	At3g52100	0.111	0	0.737	-0.164	-0.141	0.323	0.289	0.64	0.733	1.102	0.024	0.152	0.292	0.277	0.061		0	0.1086	0.368543		0.64	0.6174	0.332877		0.152	0.1612	0.121929		At3g52100	PHD finger family protein contains Pfam profile PF00628: PHD-finger
A011223_01	-2.46788	-0.305	0.123588	0.803833	2.16718		A011223_01	At3g27930	0.127	0	0.545	-0.06	-0.189	0.404	0.178	-0.009	0.163	0.502	-0.139	-0.09	-0.039	0.06	-0.079		0	0.0846	0.281376		0.178	0.2476	0.204344		-0.079	-0.0574	0.0746813		At3g27930	expressed protein
A004927_01	-2.46676	-0.5442	0.220613	0.676269	2.16718		A004927_01	At3g49390	0	0.137	0.752	-0.205	-0.255	0.727	0.495	0.786	1.187	1.381	0.105	0.376	0.591	0.632	0.151		0	0.0858	0.40451		0.786	0.9152	0.36039		0.376	0.371	0.242746		At3g49390	RNA-binding protein, putative RNA-binding protein RBP37, Arabidopsis thaliana, PIR:T04196
At30016797	-2.46671	-0.4754	0.192727	0.711188	2.16718		At30016797	At3g53990	0	0.006	0.499	-0.28	-0.038	0.422	0.733	0.967	0.956	1.276	0.31	0.403	0.722	0.334	0.208		0	0.0374	0.283676		0.956	0.8708	0.316667		0.334	0.3954	0.195517		At3g53990	universal stress protein (USP) family protein contains Pfam PF00582: universal stress protein family
A014633_01	-2.46495	-0.3724	0.151078	0.77326	2.16718		A014633_01	At4g14360	0	-0.243	1.114	0.041	-0.176	-0.365	-0.243	-0.375	-0.406	0.049	-0.571	-0.913	-0.417	-0.507	-0.794		0	0.1472	0.553255		-0.365	-0.268	0.18776		-0.571	-0.6404	0.206412		At4g14360	dehydration-responsive protein-related similar to early-responsive to dehydration stress ERD3 protein [Arabidopsis thaliana] GI:15320410; contains Pfam profile PF03141: Putative methyltransferase
A008184_01	-2.4643	-0.2992	0.121414	0.808025	2.75256		A008184_01	At2g21340	0.026	0.065	-0.476	0	-0.042	-0.402	-0.395	-0.112	-0.296	-0.648	-0.77	-0.754	-0.634	-0.612	-0.579		0	-0.0854	0.221797		-0.395	-0.3706	0.194275		-0.634	-0.6698	0.0865979		At2g21340	enhanced disease susceptibility protein, putative / salicylic acid induction deficient protein, putative similar to enhanced disease susceptibility 5 [Arabidopsis thaliana] GI:16589070
A001091_01	-2.46406	-0.2198	0.0892025	0.85693	2.75256		A001091_01	At1g64680	0	-0.186	-0.068	0.143	0.12	-0.822	-0.567	-0.491	-0.596	-0.648	-0.851	-0.901	-0.809	-0.911	-0.751		0	0.0018	0.136063		-0.596	-0.6248	0.123995		-0.851	-0.8446	0.066444		At1g64680	expressed protein
A200805_01	-2.46394	-0.5156	0.209259	0.694359	2.75256		A200805_01	At1g52565	-0.209	0.089	0.098	-0.332	0	-0.754	-1.093	-0.956	-0.374	-0.413	-1.267	-1.241	-0.909	-1.138	-1.613		0	-0.0708	0.19129		-0.754	-0.718	0.320127		-1.241	-1.2336	0.254764		At1g52565	expressed protein
A015662_01	-2.46247	-0.2296	0.0932398	0.855267	2.75256		A015662_01	At5g38140	-0.032	0	-0.017	0.229	0.034	-0.41	-0.523	-0.46	-0.546	-0.552	-0.803	-0.696	-0.615	-0.6	-0.925		0	0.0428	0.106947		-0.523	-0.4982	0.0613042		-0.696	-0.7278	0.136575		At5g38140	histone-like transcription factor (CBF/NF-Y) family protein similar to CCAAT-binding transcription factor subunit AAB-1 (GI:2583171) [Neurospora crassa]; contains a CBF/NF-Y subunit signature (PDOC00578) presernt in members of histone-like transcription f
A012468_01	-2.46042	-0.7034	0.285887	0.578709	2.75256		A012468_01	At3g53810	-0.065	-0.251	0.39	0	0.051	0.222	0.079	0.447	0.932	1.447	-0.101	-0.138	0.173	-0.115	-0.209		0	0.025	0.233881		0.447	0.6254	0.561725		-0.115	-0.078	0.146339		At3g53810	lectin protein kinase, putative similar to receptor lectin kinase 3 [Arabidopsis thaliana] gi|4100060|gb|AAD00733; contains protein kinase domain, Pfam:PF00069; contains legume lectins alpha and beta domains, Pfam:PF00138 and Pfam:PF00139
A019197_01	-2.46012	-0.616	0.250394	0.640504	2.75256		A019197_01	At5g10850	-0.125	0	-0.017	0.333	0.168	-0.31	0	0.272	-0.019	0.779	-0.469	-0.921	-0.443	-0.406	-0.119		0	0.0718	0.179757		0	0.1444	0.410192		-0.443	-0.4716	0.287843		At5g10850	expressed protein
A016680_01	-2.46003	-0.4884	0.198534	0.709547	2.75256		A016680_01	At5g57000	0.126	0	-0.456	-0.117	0.17	0.285	0.351	0.503	0.878	0.104	0.04	-0.249	0.287	-0.043	-0.356		0	-0.0554	0.250527		0.351	0.4242	0.291293		-0.043	-0.0642	0.251966		At5g57000	expressed protein similar to unknown protein (gb|AAF21159.1)
A004464_01	-2.45882	-0.5288	0.215063	0.694274	2.75256		A004464_01	At1g17290	0.126	0	0.273	-0.251	-0.218	0.485	0.471	0.95	1.136	0.771	0.063	0.207	0.595	0.47	-0.166		0	-0.014	0.223579		0.771	0.7626	0.290133		0.207	0.2338	0.306589		At1g17290	alanine aminotransferase, putative similar to alanine aminotransferase from Panicum miliaceum [SP|P34106], GB:AAC62456 GI:3694807 from [Zea mays], GI:4730884 from Oryza sativa
A201700_01	-2.45843	-0.524	0.213144	0.683222	2.75256		A201700_01	At3g19130	0.061	-0.416	0.249	0	-0.279	0.549	0.409	0.462	0.998	1.225	0.395	0.138	0.417	-0.089	0.162		0	-0.077	0.26785		0.549	0.7286	0.3621		0.162	0.2046	0.208457		At3g19130	RNA-binding protein, putative similar to RNA Binding Protein 47 [Nicotiana plumbaginifolia] GI:9663769, DNA binding protein ACBF GB:AAC49850 from [Nicotiana tabacum]; contains InterPro entry IPR000504: RNA-binding region RNP-1 (RNA recognition motif) (RRM
A012798_01	-2.45841	-0.6126	0.249185	0.652409	2.75256		A012798_01	At3g62950	0.088	-0.011	-0.064	0	0.543	-0.406	-0.338	0.267	0.35	0.289	-0.712	-0.858	-0.722	-0.601	-0.008		0	0.1112	0.247479		0.267	0.0324	0.371194		-0.712	-0.5802	0.332602		At3g62950	glutaredoxin family protein contains INTERPRO Domain IPR002109, Glutaredoxin (thioltransferase)
A020222_01	-2.45798	-0.6912	0.281207	0.614686	2.75256		A020222_01	At1g49750	-0.153	0.158	0.389	0	-0.002	-0.407	-0.566	-0.244	0.111	0.481	-1.364	-0.953	-0.732	-0.313	-0.719		0	0.0784	0.205527		-0.244	-0.125	0.421633		-0.732	-0.8162	0.383584		At1g49750	leucine-rich repeat family protein contains leucine-rich repeats, Pfam:PF00560
A020554_01	-2.45574	-0.5972	0.243186	0.640035	2.75256		A020554_01	At2g06530	0.019	-0.226	-0.31	0	0.184	0.374	0.378	0.86	1.076	1.406	0.306	-0.019	0.464	0.113	0.244		0	-0.0666	0.199509		0.86	0.8188	0.448555		0.244	0.2216	0.184435		At2g06530	SNF7 family protein contains Pfam domain, PF03357: SNF7 family
A007296_01	-2.45482	-0.89916	0.366284	0.499897	2.75256		A007296_01	At2g05940	0	-0.201	0.05	0.283	-0.222	0.51	0.273	0.575	1.331	1.901	0.193		0.511	-0.049	-0.377		0	-0.018	0.206551		0.575	0.918	0.677679		0.072	0.0695	0.375757		At2g05940	protein kinase, putative similar to auxin-regulated dual specificity cytosolic kinase [Lycopersicon esculentum] gi|14484938|gb|AAK62821
A200843_01	-2.45395	-0.7058	0.287618	0.638352	2.75256		A200843_01	At1g55120	0	0.374	0.653	-0.388	-0.627	0.17	-0.034	0.408	0.631	0.385	-0.629	-0.401	-0.127	0.295	-1.107		0	0.0024	0.526766		0.385	0.312	0.253074		-0.401	-0.3938	0.5267		At1g55120	beta-fructosidase, putative / beta-fructofuranosidase, putative similar to beta-fructofuranosidase GI:402740
A024638_01	-2.45284	-0.7726	0.314982	0.578726	2.75256		A024638_01	At1g08450	0.083	0	0.188	-0.695	-0.5	1.222	0.739	0.994	1.628	1.944	-0.006	0.995	0.647	0.84	0.188		0	-0.1848	0.388749		1.222	1.3054	0.483894		0.647	0.5328	0.427269		At1g08450	calreticulin 3 (CRT3) identical to similar to SP|O04153 Calreticulin 3 precursor {Arabidopsis thaliana}
A001163_01	-2.45154	-0.4022	0.16406	0.752555	2.75256		A001163_01	At1g54410	0.28	0	0.164	-0.161	-0.343	0.884	0.598	0.472	0.654	0.203	0.446	0.166	0.054	-0.03	0.164		0	-0.012	0.249071		0.598	0.5622	0.250212		0.164	0.16	0.179711		At1g54410	dehydrin family protein contains Pfam domain, PF00257: Dehydrin
At30004519	-2.45088	-1.7762	0.72472	0.228488	2.75256		At30004519	At1g52400	0.145	-0.116	1.679	0	-2.488	0.719	-0.661	-1.786	-0.123	-2.859	-3.026	-3.655	-2.306	-1.871	-2.733		0	-0.156	1.49348		-0.661	-0.942	1.40498		-2.733	-2.7182	0.681948		At1g52400	glycosyl hydrolase family 1 protein / beta-glucosidase, putative (BG1) contains Pfam PF00232 : Glycosyl hydrolase family 1 domain; TIGRFAM TIGR01233: 6-phospho-beta-galactosidase; identical to GI:6651430 from [Arabidopsis thaliana]
A007982_01	-2.44892	-0.3552	0.145044	0.777203	2.75256		A007982_01	At2g21520	0.124	-0.07	0.494	-0.058	0	0.321	0.401	0.47	0.655	0.878	0.043	0.158	0.356	0.323	0.069		0	0.098	0.234337		0.47	0.545	0.223342		0.158	0.1898	0.14363		At2g21520	SEC14 cytosolic factor, putative / phosphoglyceride transfer protein, putative contains Pfam PF00650 : CRAL/TRIO domain; contains Pfam PF03765 : CRAL/TRIO, N-terminus; similar to phosphatidylinositol transfer-like protein IV (GI:14486707) [Lotus japonicus
At30022339	-2.44847	-0.4958	0.202494	0.700447	2.75256		At30022339	At5g01590	0	-0.129	0.406	0.016	-0.11	-0.309	-0.172	-0.418	-0.453	0.346	-0.895	-0.971	-0.55	-0.464	-0.605		0	0.0366	0.216296		-0.309	-0.2012	0.324926		-0.605	-0.697	0.222846		At5g01590	expressed protein
A004860_01	-2.44636	-0.4072	0.166451	0.752906	2.75256		A004860_01	At1g01140	0.209	0	-0.018	0.112	-0.163	0.398	0.472	0.904	0.852	0.77	0.32	0.286	0.489	0.349	-0.084		0	0.028	0.140711		0.77	0.6792	0.22948		0.32	0.272	0.213456		At1g01140	CBL-interacting protein kinase 9 (CIPK9) identical to CBL-interacting protein kinase 9 [Arabidopsis thaliana] gi|13249117|gb|AAK16684; contains Pfam profiles PF00069: Protein kinase domain and PF03822: NAF domain; identical to cDNA CBL-interacting protein
At30023911	-2.44537	-0.271	0.110822	0.833504	2.75256		At30023911	At5g16390	0.173	-0.054	0.133	0	-0.021	-0.252	-0.254	-0.271	-0.175	-0.317	-0.672	-0.768	-0.412	-0.373	-0.399		0	0.0462	0.100378		-0.254	-0.2538	0.0512416		-0.412	-0.5248	0.181939		At5g16390	biotin carboxyl carrier protein 1 (BCCP1) identical to biotin carboxyl carrier protein of acetyl-CoA carboxylase precursor [Arabidopsis thaliana] gi|9759121|dbj|BAB09606
A014794_01	-2.44505	-0.363	0.148463	0.785448	2.75256		A014794_01	At4g17230	0	-0.305	-0.501	0.226	0.3	0.336	0.593	0.4	0.523	0.41	0.305	-0.014	0.028	-0.247	0.375		0	-0.056	0.342572		0.41	0.4524	0.103495		0.028	0.0894	0.252823		At4g17230	scarecrow-like transcription factor 13 (SCL13)
A008165_01	-2.4449	-0.8172	0.334247	0.543479	2.75256		A008165_01	At2g17290	0.1	-0.088	1.046	-0.125	0	0.625	0.409	1.279	1.639	1.748	0.301	-0.001	0.811	0.481	0.022		0	0.1866	0.488208		1.279	1.14	0.599494		0.301	0.3228	0.33881		At2g17290	calcium-dependent protein kinase isoform 6 (CPK6) identical to calmodulin-domain protein kinase CDPK isoform 6 [Arabidopsis thaliana] gi|1399275|gb|AAB03246; contains protein kinase domain, Pfam:PF00069; contains EF hand domain (calcium-binding EF-hand),
A014611_01	-2.4432	-0.2904	0.11886	0.816319	2.75256		A014611_01	At4g01070	0.15	-0.018	-0.198	0.563	0	-0.153	-0.04	-0.188	0.006	0.215	-0.158	-0.303	-0.279	-0.35	-0.522		0	0.0994	0.287052		-0.04	-0.032	0.159291		-0.303	-0.3224	0.132183		At4g01070	UDP-glucoronosyl/UDP-glucosyl transferase family protein contains Pfam profile: PF00201 UDP-glucoronosyl and UDP-glucosyl transferase
A202856_01	-2.44218	-1.135	0.464749	0.406044	2.75256		A202856_01	At5g25250	0	-0.156	0.401	-0.873	0.06	1.049	0.646	1.705	2.309	2.821	0.551	0.304	1.161	0.749	0.09		0	-0.1136	0.470728		1.705	1.706	0.889112		0.551	0.571	0.413169		At5g25250	expressed protein
A000296_01	-2.44154	-0.7194	0.29465	0.574967	2.75256		A000296_01	At1g69900	0	-0.47	0.05	-0.137	0.227	-0.206	-0.198	0.354	0.841	1.019	-0.326	-0.617	-0.102	-0.304	-0.438		0	-0.066	0.260729		0.354	0.362	0.569513		-0.326	-0.3574	0.189047		At1g69900	expressed protein contains Pfam profile: PF04601 protein of unknown function (DUF569
A016951_01	-2.44032	-0.6108	0.250295	0.640386	2.75256		A016951_01	At5g49660	0	-0.018	0.579	0.13	-0.233	-0.162	-0.651	-0.03	0.122	0.534	-0.944	-0.755	-0.581	-0.257	-0.704		0	0.0916	0.301994		-0.03	-0.0374	0.431275		-0.704	-0.6482	0.25474		At5g49660	leucine-rich repeat transmembrane protein kinase, putative contains leucine rich repeat (LRR) domains, Pfam:PF00560; contains protein kinase domain, Pfam:PF00069
A007956_01	-2.4402	-0.3148	0.129006	0.806377	2.75256		A007956_01	At2g42880	0	-0.288	0.315	0.064	-0.199	-0.139	-0.199	-0.062	-0.1	0.154	-0.469	-0.641	-0.198	-0.21	-0.402		0	-0.0216	0.236396		-0.1	-0.0692	0.134665		-0.402	-0.384	0.186058		At2g42880	mitogen-activated protein kinase, putative / MAPK, putative (MPK20) mitogen-activated protein kinase (MAPK)(AtMPK20), PMID:12119167
A010234_01	-2.4369	-0.189	0.0775574	0.877425	2.75256		A010234_01	At3g48190	-0.278	0	0.438	0.158	-0.238	0.304	0.31	0.141	0.178	0.193	0.086	0.146	-0.045	-0.051	0.045		0	0.016	0.295574		0.193	0.2252	0.077063		0.045	0.0362	0.0848687		At3g48190	ataxia-telangiectasia mutated protein (Atm) identical to ataxia-telangiectasia mutated protein (Atm) [Arabidopsis thaliana] GI:7529272; contains Pfam profile PF00855: PWWP domain; contains GA donor splice site at exon 73
A009682_01	-2.43644	-0.2486	0.102034	0.839398	2.75256		A009682_01	At3g07680	0.124	0	0.161	-0.318	-0.116	0.398	0.255	0.128	0.341	0.517	-0.034	0.093	0.151	0.164	0.022		0	-0.0298	0.194574		0.341	0.3278	0.14673		0.093	0.0792	0.0845914		At3g07680	emp24/gp25L/p24 family protein similar to SP|Q15363 Cop-coated vesicle membrane protein p24 precursor (p24A) {Homo sapiens}; contains Pfam profile PF01105: emp24/gp25L/p24 family
At30000086	-2.43494	-0.7612	0.312615	0.605131	2.75256		At30000086	At1g01790	0	0.144	0.721	-0.14	-0.229	-0.872	-0.844	-0.374	-0.193	-0.045	-1.505	-1.477	-0.609	-0.749	-1.794		0	0.0992	0.375305		-0.374	-0.4656	0.376813		-1.477	-1.2268	0.51761		At1g01790	K+ efflux antiporter, putative (KEA1) identical to GB:AAD01191 GI:4101473 from [ Arabidopsis thaliana]; Monovalent cation:proton antiporter family 2 (CPA2 family) member, PMID:11500563
A018432_01	-2.43317	-0.7904	0.324843	0.556678	2.75256		A018432_01	At5g59550	-0.006	0	-0.541	0.454	0.36	0.989	0.425	1.053	1.046	1.984	0.838	0.221	0.504	-0.021	0.003		0	0.0534	0.391847		1.046	1.0994	0.560028		0.221	0.309	0.363368		At5g59550	zinc finger (C3HC4-type RING finger) family protein contains Pfam domain, PF00097: Zinc finger, C3HC4 type (RING finger)
A019531_01	-2.43314	-0.4962	0.203934	0.724597	2.75256		A019531_01	At4g34710	0.978	0	-0.918	0.501	-0.184	0.462	0.277	0.15	0.485	0.217	0.058	-0.284	-0.314	-0.653	0.303		0	0.0754	0.716875		0.277	0.3182	0.148939		-0.284	-0.178	0.368244		At4g34710	arginine decarboxylase 2 (SPE2) identical to SP|O23141 Arginine decarboxylase 2 (EC 4.1.1.19) (ARGDC 2) (ADC 2) (ADC-N) {Arabidopsis thaliana}
A016682_01	-2.4327	-0.245	0.100711	0.842716	2.75256		A016682_01	At5g54660	-0.168	0.037	0.23	0	-0.401	-0.295	-0.455	-0.37	-0.233	-0.111	-0.67	-0.502	-0.391	-0.551	-0.575		0	-0.0604	0.237199		-0.295	-0.2928	0.131245		-0.551	-0.5378	0.102307		At5g54660	heat shock protein-related contains weak similarity to 17.6 kDa class I heat shock protein (HSP 17.6) (Swiss-Prot:P13853) [Arabidopsis thaliana]
At30023406	-2.43086	-0.499	0.205277	0.715377	2.75256		At30023406	At5g11420	0.08	0	0.434	-0.144	-0.014	-0.572	-0.151	0.029	-0.304	-0.38	-0.762	-1.13	-0.584	-0.339	-1.058		0	0.0712	0.21814		-0.304	-0.2756	0.227961		-0.762	-0.7746	0.32896		At5g11420	expressed protein contains Pfam profile PF04862: Protein of unknown function, DUF642
A013101_01	-2.42861	-0.3198	0.13168	0.80361	2.75256		A013101_01	At4g18340	0.181	0	-0.632	-0.17	0.337	-0.044	-0.392	-0.213	-0.073	-0.188	-0.39	-0.842	-0.438	-0.431	-0.408		0	-0.0568	0.373672		-0.188	-0.182	0.13786		-0.431	-0.5018	0.191126		At4g18340	glycosyl hydrolase family 17 protein similar to elicitor inducible chitinase Nt-SubE76 GI:11071974 from [Nicotiana tabacum]
A010961_01	-2.42694	-0.4938	0.203466	0.69847	2.75256		A010961_01	At3g59140	-0.203	0	0.848	0.015	-0.122	-0.369	-0.672	-0.355	-0.125	0.261	-0.975	-0.717	-0.522	-0.609	-0.906		0	0.1076	0.423537		-0.355	-0.252	0.346409		-0.717	-0.7458	0.192241		At3g59140	ABC transporter family protein putative multi resistance protein mrp - Arabidopsis thaliana, EMBL:ATMRPPROT
A022909_01	-2.42621	-0.446	0.183826	0.719244	2.75256		A022909_01	At5g13860	0.282	-0.115	-0.425	0.226	0	0.557	0.486	0.634	0.97	1.288	0.328	0.408	0.286	0.205	0.478		0	-0.0064	0.284713		0.634	0.787	0.335932		0.328	0.341	0.106005		At5g13860	tumour susceptibility gene 101 (TSG101) family protein similar to SP|Q99816 Tumor susceptibility gene 101 protein {Homo sapiens}; contains Pfam profile PF05743: Tumour susceptibility gene 101 protein (TSG101)
A023630_01	-2.42599	-0.392	0.161584	0.759551	2.75256		A023630_01	At2g31680	0	-0.176	0.337	-0.071	0.023	-0.054	0.049	-0.085	0.292	0.451	-0.299	-0.316	-0.19	0.014	-0.516		0	0.0226	0.192068		0.049	0.1306	0.232339		-0.299	-0.2614	0.193752		At2g31680	Ras-related GTP-binding protein, putative similar to GTP-binding protein GI:289370 from [Brassica napus]
At30009832	-2.42584	-0.3082	0.127049	0.804303	2.75256		At30009832	At2g28740	0.214	0	0.367	-0.29	-0.27	0.325	0.302	0.05	-0.091	0.322	-0.19	-0.131	-0.024	0	-0.288		0	0.0042	0.290429		0.302	0.1816	0.191312		-0.131	-0.1266	0.118999		At2g28740	histone H4 identical to histone H4 from Lycopersicon esculentum GI:297150, Lolium temulentum SP|P02308, Acropora formosa GI:455652, Citrus jambhiri GI:16797797
A019746_01	-2.42393	-0.451	0.186061	0.7353	2.75256		A019746_01	At5g08370	-0.165	0	0.049	-0.519	0.048	-0.218	-0.121	0.053	-0.195	0.321	-0.578	-0.824	-0.567	-0.078	-0.368		0	-0.1174	0.241028		-0.121	-0.032	0.224121		-0.567	-0.483	0.278214		At5g08370	alpha-galactosidase, putative / melibiase, putative / alpha-D-galactoside galactohydrolase, putative similar to alpha-galactosidase SP:Q42656 from [Coffea arabica]
A015903_01	-2.42239	-0.4138	0.170823	0.748489	2.75256		A015903_01	At5g54470	0	0.008	-0.537	0.579	-0.043	0.46	0.361	0.163	0.391	0.824	0.165	0.248	0.116	-0.144	-0.255		0	0.0014	0.395447		0.391	0.4398	0.241468		0.116	0.026	0.214806		At5g54470	zinc finger (B-box type) family protein similar to unknown protein (pir||T05755)
A013615_01	-2.42204	-0.37208	0.153623	0.773244	2.75256		A013615_01	At4g30510	0.299	-0.283	0	-0.597	0.232	-0.19	-0.079	0.025	0.15		-0.506	-0.218	-0.329	-0.542	-0.045		0	-0.0698	0.372613		-0.027	-0.0235	0.145209		-0.329	-0.328	0.205955		At4g30510	transport protein-related weak similarity to Gsa12p [Pichia pastoris] GI:18307769; contains 1 WD-40 repeat (PF00400); similar to several hypothetical proteins
A020050_01	-2.4217	-0.5056	0.208779	0.705078	2.75256		A020050_01	At3g53900	0.46	-0.036	0.61	-0.208	0	-0.137	-0.046	-0.479	-0.451	0.185	-0.749	-1.145	-0.518	-0.686	-0.358		0	0.1652	0.350644		-0.137	-0.1856	0.280943		-0.686	-0.6912	0.29594		At3g53900	uracil phosphoribosyltransferase, putative / UMP pyrophosphorylase, putative / UPRTase, putative similar to SP|P50926 Uracil phosphoribosyltransferase (EC 2.4.2.9) (UMP pyrophosphorylase) (UPRTase) {Lactococcus lactis}; contains Pfam profile PF00156: Phos
A200904_01	-2.42128	-1.7532	0.72408	0.312573	2.75256		A200904_01	At1g61563	0	-0.055	1.901	-0.326	0.107	2.463	2.257	-0.116	2.419	1.324	0.753	-1.346	-0.758	-0.412	1.344		0	0.3254	0.895143		2.257	1.6694	1.10045		-0.412	-0.0838	1.10615		At1g61563	rapid alkalinization factor (RALF) family protein contains Pfam domain PF05498: Rapid ALkalinization Factor (RALF)
A007004_01	-2.42045	-0.4432	0.183106	0.735922	2.75256		A007004_01	At2g02450	0	-0.356	0.022	-0.051	0.673	-0.453	-0.223	0.076	0.137	-0.238	-0.38	-0.563	-0.72	-0.935	-0.319		0	0.0576	0.376218		-0.223	-0.1402	0.243848		-0.563	-0.5834	0.251981		At2g02450	no apical meristem (NAM) family protein contains Pfam PF02365: No apical meristem (NAM) domain
A008445_01	-2.42038	-0.1622	0.0670141	0.894001	2.75256		A008445_01	At2g43030	0.217	-0.065	0	-0.062	0.119	-0.129	-0.074	-0.153	-0.167	-0.033	-0.226	-0.318	-0.172	-0.309	-0.342		0	0.0418	0.123068		-0.129	-0.1112	0.0562956		-0.309	-0.2734	0.0715737		At2g43030	ribosomal protein L3 family protein contains Pfam profile PF00297: ribosomal protein L3
A002946_01	-2.42026	-0.3728	0.154033	0.77818	2.75256		A002946_01	At1g52720	0.228	-0.023	0	-0.015	0.295	0.805	0.784	0.477	0.791	0.813	0.45	0.515	0.195	0.022	0.624		0	0.097	0.152248		0.791	0.734	0.144118		0.45	0.3612	0.246619		At1g52720	expressed protein
A018932_01	-2.42017	-0.2658	0.109827	0.827088	2.75256		A018932_01	At5g04140	-0.066	-0.265	0.016	0.388	0	-0.42	-0.268	-0.006	-0.175	-0.433	-0.57	-0.572	-0.446	-0.551	-0.492		0	0.0146	0.23681		-0.268	-0.2604	0.178419		-0.551	-0.5262	0.055301		At5g04140	glutamate synthase (GLU1) / ferredoxin-dependent glutamate synthase (Fd-GOGAT 1) identical to ferredoxin-dependent glutamate synthase precursor [Arabidopsis thaliana] GI:3869251
A002784_01	-2.41907	-0.6912	0.28573	0.58259	2.75256		A002784_01	At1g61640	0.28	0	0.971	-0.095	-1.131	0.926	0.568	0.584	1.475	1.856	0.388	0.353	0.43	0.554	0.228		0	0.005	0.759819		0.926	1.0818	0.567904		0.388	0.3906	0.118439		At1g61640	ABC1 family protein contains Pfam domain, PF03109: ABC1 family
A022120_01	-2.41793	-0.9898	0.409358	0.469615	2.75256		A022120_01	At3g08720	0	-0.12	0.65	-0.589	0.228	1.138	0.854	1.269	1.968	2.658	0.721	0.133	1.223	0.681	0.18		0	0.0338	0.455547		1.269	1.5774	0.730027		0.681	0.5876	0.448066		At3g08720	serine/threonine protein kinase (PK19) identical to serine/threonine-protein kinase AtPK19 (Ribosomal-protein S6 kinase homolog) [Arabidopsis thaliana] SWISS-PROT:Q39030
A018764_01	-2.41592	-0.5552	0.229809	0.653034	2.75256		A018764_01	At5g54850	0.131	-0.21	0	-0.41	0.103	0.175	0.239	0.418	0.376	1.275	-0.098	-0.005	-0.008	-0.198	0.016		0	-0.0772	0.229222		0.376	0.4966	0.44621		-0.008	-0.0586	0.0894192		At5g54850	expressed protein
A011309_01	-2.41424	-0.3868	0.160216	0.761394	2.75256		A011309_01	At3g59320	-0.27	0	0.564	-0.164	0.555	0.009	0.061	-0.132	-0.34	0.306	-0.434	-0.444	-0.593	-0.105	-0.454		0	0.137	0.397515		0.009	-0.0192	0.23907		-0.444	-0.406	0.180348		At3g59320	integral membrane protein, putative contains Pfam profile PF00892: Integral membrane protein; identical to anthocyanin-related membrane protein 2 (GI:16416385) [Arabidopsis thaliana]
A202399_01	-2.41288	-0.7296	0.302377	0.584983	2.75256		A202399_01	At4g23810	0.29	-0.237	0	-0.407	0.943	0.868	0.73	1.446	1.651	1.961	0.871	0.338	0.978	0.211	0.61		0	0.1178	0.530515		1.446	1.3312	0.521559		0.61	0.6016	0.330294		At4g23810	WRKY family transcription factor AR411 - Arabidopsis thaliana (thale cress), PID:g1669603
A020021_01	-2.41269	-0.9216	0.381981	0.492761	2.75256		A020021_01	At3g55840	0	-0.229	0.098	-0.451	0.454	0.237	0.488	1.437	1.695	1.792	0.264	-0.253	0.683	0.061	0.286		0	-0.0256	0.342157		1.437	1.1298	0.717867		0.264	0.2082	0.342409		At3g55840	expressed protein
At30013940	-2.41192	-0.16	0.0663372	0.89546	2.75256		At30013940	At3g16760	0.259	-0.034	-0.019	0.256	0	0.107	0.056	0.028	0.109	-0.013	-0.045	-0.022	-0.206	-0.123	-0.117		0	0.0924	0.1512		0.056	0.0574	0.0523097		-0.117	-0.1026	0.0726794		At3g16760	tetratricopeptide repeat (TPR)-containing protein low similarity to TPR-containing protein involved in spermatogenesis TPIS [Mus musculus] GI:6272682; contains Pfam profile PF00515: tetratricopeptide repeat (TPR) domain
A003408_01	-2.41173	-0.2266	0.0939575	0.854275	2.75256		A003408_01	At1g24180	0	-0.126	0.336	0.068	-0.247	0.394	0.227	0.219	0.438	0.199	0.03	0.166	0.16	0.069	-0.081		0	0.0062	0.220348		0.227	0.2954	0.111653		0.069	0.0688	0.102116		At1g24180	pyruvate dehydrogenase E1 component alpha subunit, mitochondrial, putative similar to SP|P52901 Pyruvate dehydrogenase E1 component alpha subunit, mitochondrial precursor (EC 1.2.4.1) (PDHE1-A) {Arabidopsis thaliana}; contains Pfam profile PF00676: Dehydr
A018776_01	-2.41113	-0.2206	0.0914924	0.859288	2.75256		A018776_01	At5g46190	-0.129	-0.021	0.038	0.068	0	-0.051	-0.04	-0.198	-0.136	0.02	-0.23	-0.149	-0.456	-0.316	-0.357		0	-0.0088	0.0754367		-0.051	-0.081	0.085872		-0.316	-0.3016	0.117823		At5g46190	KH domain-containing protein strong similarity to unknown protein (pir||T04533)
A202852_01	-2.41105	-0.392	0.162585	0.756787	2.75256		A202852_01	At5g25170	0.433	-0.008	-0.141	0	0.163	-0.04	0.528	0.485	0.469	0.614	0.19	0.01	0.163	-0.071	-0.196		0	0.0894	0.220251		0.485	0.4112	0.258427		0.01	0.0192	0.161542		At5g25170	expressed protein
A006880_01	-2.41071	-0.2022	0.0838758	0.867532	2.75256		A006880_01	At2g20140	0	-0.261	0.171	0.088	-0.102	0.146	0.112	-0.061	0.257	0.071	-0.14	-0.072	-0.033	-0.07	-0.171		0	-0.0208	0.168335		0.112	0.105	0.1157		-0.072	-0.0972	0.0565128		At2g20140	26S protease regulatory complex subunit 4, putative similar to Swiss-Prot:P48601 26S protease regulatory subunit 4 (P26S4) [Drosophila melanogaster]
At30004575	-2.41064	-0.3538	0.146766	0.777279	2.75256		At30004575	At1g52870	0	0.074	0.129	-0.128	-0.138	-0.106	-0.417	-0.051	-0.04	-0.546	-0.725	-0.631	-0.4	-0.497	-0.676		0	-0.0126	0.119113		-0.106	-0.232	0.233625		-0.631	-0.5858	0.134129		At1g52870	peroxisomal membrane protein-related contains weak similarity to Swiss-Prot:Q07066 22 kDa peroxisomal membrane protein [Rattus norvegicus]
A008346_01	-2.41062	-0.4586	0.190242	0.711994	2.75256		A008346_01	At2g23340	0.019	0.07	0	-0.261	-0.371	-0.026	-0.195	-0.06	0.69	0.138	-0.411	-0.519	-0.198	-0.284	-0.334		0	-0.1086	0.19497		-0.026	0.1094	0.345544		-0.334	-0.3492	0.122469		At2g23340	AP2 domain-containing transcription factor, putative
A017911_01	-2.40922	-0.7128	0.295863	0.58249	2.75256		A017911_01	At5g62220	0.152	0	-0.982	0.59	-0.05	-0.969	-0.767	-0.652	-1.027	-2.083	-1.711	-1.849	-1.58	-1.814	-2.108		0	-0.058	0.574719		-0.969	-1.0996	0.570169		-1.814	-1.8124	0.195585		At5g62220	exostosin family protein contains Pfam profile: PF03016 Exostosin family
A010678_01	-2.40556	-0.3524	0.146494	0.776223	2.75256		A010678_01	At3g21220	-0.105	0	-0.384	0.047	0.348	0.223	0.03	0.224	0.61	0.548	-0.034	-0.122	0.048	-0.142	0.123		0	-0.0188	0.264588		0.224	0.327	0.244215		-0.034	-0.0254	0.112262		At3g21220	mitogen-activated protein kinase kinase (MAPKK), putative (MKK5) identical to GB:BAA28831 from [Arabidopsis thaliana]; mitogen-activated protein kinase kinase (MAPKK) family, PMID:12119167
At30023587	-2.40489	-0.5234	0.217639	0.700761	2.75256		At30023587	At5g13460	-0.162	0	0.912	-0.442	0.054	-0.044	0.51	0.134	-0.238	0.123	-0.445	-0.563	-0.545	0.133	-0.712		0	0.0724	0.507459		0.123	0.097	0.276007		-0.545	-0.4264	0.326943		At5g13460	calmodulin-binding family protein low similarity to SF16 protein [Helianthus annuus] GI:560150; contains Pfam profile PF00612: IQ calmodulin-binding motif
A014016_01	-2.40285	-0.5212	0.216909	0.686843	2.75256		A014016_01	At4g14010	0	-0.166	0.244	-0.014	0.556	-0.571	-0.826	-0.451	-0.573	0.125	-0.999	-1.164	-1.186	-0.958	-0.595		0	0.124	0.282641		-0.571	-0.4592	0.35403		-0.999	-0.9804	0.237361		At4g14010	rapid alkalinization factor (RALF) family protein similar to RALF precursor [Nicotiana tabacum] GI:16566316
A201826_01	-2.40233	-0.7316	0.304537	0.604791	2.75256		A201826_01	At3g29370	-0.157	0	0.575	-0.281	0.875	0.372	0.563	-0.352	-0.116	-0.332	-0.143	-0.684	-1.427	-0.606			0	0.2024	0.498756		-0.116	0.027	0.418118		-0.645	-0.715	0.531341		At3g29370	expressed protein
At30020276	-2.40171	-1.1456	0.476993	0.398379	2.75256		At30020276	At4g23150	0.288	-0.288	0.597	-1.339		2.124	1.244	1.951	2.955	3.589	0.703	1.504	1.621	1.48	0.827		0	-0.1855	0.851974		2.124	2.3726	0.912703		1.48	1.227	0.427361		At4g23150	protein kinase family protein contains Pfam domain, PF00069: Protein kinase domain
A006115_01	-2.40109	-0.33216	0.138337	0.791434	2.75256		A006115_01	At2g39580		0.028	-0.028	0.098	-0.646	0.129	0.093	0.297	0.245		-0.136	-0.22	0.143	0.049	-0.133		0	-0.137	0.343226		0.187	0.191	0.0959166		-0.133	-0.0594	0.149828		At2g39580	expressed protein
A001889_01	-2.40013	-0.3312	0.137993	0.78795	2.75256		A001889_01	At1g11660	-0.196	0.033	0.494	0	-0.247	-0.06	-0.216	-0.085	-0.105	0.378	-0.429	-0.448	-0.241	-0.245	-0.381		0	0.0168	0.29289		-0.085	-0.0176	0.229042		-0.381	-0.3488	0.0996303		At1g11660	heat shock protein, putative strong similarity to gb|Z70314 heat-shock protein from Arabidopsis thaliana and is a member of the PF|00012 Hsp70 protein family
At30015993	-2.3999	-0.1776	0.0740029	0.885997	2.75256		At30015993	At3g46830	0.18	-0.045	0.166	0	-0.013	0.172	0.148	0.167	0.189	0.157	0.054	0.052	-0.07	0.078	-0.169		0	0.0576	0.106725		0.167	0.1666	0.015566		0.052	-0.011	0.105546		At3g46830	Ras-related protein (RAB11A) / small GTP-binding protein, putative identical to SP|Q96283 Ras-related protein Rab11A {Arabidopsis thaliana}; identical to cDNA Rab11 protein GI:2598228
A012734_01	-2.39576	-0.7026	0.293269	0.619205	2.75256		A012734_01	At3g59080	0.073	-0.809	0.09	-0.827	0	0.42	0.259	0.899	1.252	0.915	0.355	-0.344	0.66	-0.285	-0.154		0	-0.2946	0.479034		0.899	0.749	0.403549		-0.154	0.0464	0.439925		At3g59080	aspartyl protease family protein contains similarity to CND41, chloroplast nucleoid DNA binding protein (GI:2541876) [Nicotiana tabacum]; contains Pfam profile PF00026: Eukaryotic aspartyl protease
A020594_01	-2.39236	-0.65824	0.275142	0.639621	2.75256		A020594_01	At4g23690	0.116	0	-0.263	-0.008	0.438	-0.789	-0.264	0.216	-0.196	-0.192	-1.554		-0.756	-0.375	-0.916		0	0.0566	0.254222		-0.196	-0.245	0.358479		-0.836	-0.90025	0.49137		At4g23690	disease resistance-responsive family protein / dirigent family protein similar to disease resistance response protein 206-d [Pisum sativum] gi|508844|gb|AAB18669; similar to dirigent protein [Forsythia x intermedia] gi|6694693|gb|AAF25357
A006284_01	-2.39115	-0.34396	0.143847	0.783954	2.75256		A006284_01	At2g45290	0.008	-0.08	0.541	-0.008		0.454	0.173	0.118	0.022	0.518	-0.318		-0.04	0.091	-0.101		0	0.11525	0.286402		0.173	0.257	0.217101		-0.07	-0.092	0.170636		At2g45290	transketolase, putative strong similarity to transketolase 1 [Capsicum annuum] GI:3559814; contains Pfam profiles PF02779: Transketolase, pyridine binding domain, PF02780: Transketolase, C-terminal domain, PF00456: Transketolase, thiamine diphosphate bind
A017361_01	-2.38772	-0.4406	0.184528	0.734195	2.75256		A017361_01	At5g47870	-0.273	0	0.479	-0.081	0.273	-0.05	-0.315	-0.379	-0.1	0.302	-0.604	-0.789	-0.638	-0.545	-0.169		0	0.0796	0.297229		-0.1	-0.1084	0.268243		-0.604	-0.549	0.230739		At5g47870	expressed protein
A009328_01	-2.38766	-0.52	0.217786	0.689996	2.75256		A009328_01	At3g56880	0	-0.298	-1.141	0.267	0.188	0.423	0.066	0.822	0.442	0.932	0.352	-0.103	0.15	-0.311	-0.003		0	-0.1968	0.570891		0.442	0.537	0.346811		-0.003	0.017	0.251146		At3g56880	VQ motif-containing protein contains PF05678: VQ motif
A002560_01	-2.38735	-0.4704	0.197038	0.704014	2.75256		A002560_01	At1g67190	0	-0.006	0.383	-0.104	0.099	0.101	-0.019	0.124	0.356	0.896	-0.349	-0.088	-0.244	-0.127	-0.086		0	0.0744	0.186859		0.124	0.2916	0.364121		-0.127	-0.1788	0.114846		At1g67190	F-box family protein
A001392_01	-2.38675	-0.3686	0.154436	0.783708	2.75256		A001392_01	At1g19660	0.114	0	0.242	-0.279	-0.312	0.297	0.162	0.187	0.176	0.035	-0.18	0.094	-0.178	-0.083	-0.639		0	-0.047	0.242745		0.176	0.1714	0.0931842		-0.178	-0.1972	0.270966		At1g19660	wound-responsive family protein similar to wound inducive gene (GI:8096273)[Nicotiana tabacum]
A008981_01	-2.38616	-0.3486	0.146093	0.779213	2.75256		A008981_01	At3g04580	-0.035	-0.293	0.227	0	0.041	0.03	-0.036	0.045	0.403	0.475	-0.156	0.041	-0.199	-0.219	-0.293		0	-0.012	0.186791		0.045	0.1834	0.236684		-0.199	-0.1652	0.125472		At3g04580	ethylene receptor, putative (EIN4) similar to ethylene receptor GB:AAC31123 [Malus domestica], identical to putative ethylene receptor GB:AAD02485 [Arabidopsis thaliana]; Pfam HMM hit: response regulator receiver domain, signal C terminal domain
A020265_01	-2.38612	-0.373	0.156321	0.773447	2.75256		A020265_01	At4g13950	0	0.034	0.624	-0.587	-0.469	0.108	0.284	0.128	0.207	0.583	-0.236	-0.12	0.053	0.145	-0.397		0	-0.0796	0.480464		0.207	0.262	0.192498		-0.12	-0.111	0.217907		At4g13950	rapid alkalinization factor (RALF) family protein similar to RALF precursor [Nicotiana tabacum] GI:16566316
A023354_01	-2.38603	-0.757	0.317264	0.562424	2.75256		A023354_01	At2g23200	-0.028	0.116	0.46	-0.027	0	0.021	0.012	0.194	0.857	1.307	-0.504	-0.26	0.003	0.017	-0.65		0	0.1042	0.207534		0.194	0.4782	0.578261		-0.26	-0.2788	0.298231		At2g23200	protein kinase family protein contains protein kinase domain, Pfam:PF00069
A022922_01	-2.38561	-0.2744	0.115023	0.823103	2.75256		A022922_01	At5g22730	0	0.113	0.839	-0.113	-0.037	0.149	0.109	0.031	0.184	0.489	-0.024	-0.184	0.041	-0.086	-0.157		0	0.1604	0.388004		0.149	0.1924	0.175308		-0.086	-0.082	0.092922		At5g22730	F-box family protein contains F-box domain Pfam:PF00646
A200450_01	-2.3846	-1.3238	0.555146	0.359383	2.75256		A200450_01	At1g19020	0.292	-0.283	0.121	-0.441	0	1.669	1.447	2.735	3.443	3.675	1.723	0.787	2.125	0.899	0.816		0	-0.0622	0.297964		2.735	2.5938	1.01001		0.899	1.27	0.615077		At1g19020	expressed protein
A000406_01	-2.38419	-0.2594	0.1088	0.83148	2.75256		A000406_01	At1g32470	0.057	0	0.191	-0.515	-0.092	-0.347	-0.172	-0.055	-0.498	-0.334	-0.6	-0.501	-0.477	-0.496	-0.629		0	-0.0718	0.268162		-0.334	-0.2812	0.17118		-0.501	-0.5406	0.0688208		At1g32470	glycine cleavage system H protein, mitochondrial, putative similar to SP|P25855 Glycine cleavage system H protein 1, mitochondrial precursor {Arabidopsis thaliana}; contains Pfam profile PF01597: Glycine cleavage H-protein
At30004067	-2.38339	-0.5802	0.243435	0.64908	2.75256		At30004067	At1g48040	0	-0.026	0.753	0.083	-0.881	0.032	-0.208	0.034	0.2	0.927	-0.478	-0.534	-0.214	-0.091	-0.599		0	-0.0142	0.580889		0.034	0.197	0.433223		-0.478	-0.3832	0.219264		At1g48040	protein phosphatase 2C-related / PP2C-related similar to protein phosphatase-2C GB:AAC36698 GI:3643085 from [Mesembryanthemum crystallinum]
A002623_01	-2.38264	-0.3744	0.157137	0.772314	2.75256		A002623_01	At1g12420	0.056	0	0.101	-0.257	-0.367	0.191	-0.003	-0.001	0.255	-0.255	-0.345	-0.242	-0.388	-0.063	-0.647		0	-0.0934	0.206432		-0.001	0.0374	0.199717		-0.345	-0.337	0.213814		At1g12420	ACT domain-containing protein (ACR8) contains Pfam ACT domain PF01842
A019783_01	-2.38231	-0.3024	0.126936	0.804144	2.75256		A019783_01	At1g68370	0	-0.112	0.232	0.037	-0.077	0.099	-0.053	-0.065	-0.145	0.397	-0.224	-0.164	-0.256	-0.296	-0.339		0	0.016	0.134523		-0.053	0.0466	0.214832		-0.256	-0.2558	0.0670388		At1g68370	gravity-responsive protein / altered response to gravity protein (ARG1) identical to Altered Response to Gravity [Arabidopsis thaliana] GI:4249662; contains Pfam profile PF00226 DnaJ domain
At30008877	-2.38158	-1.1116	0.46675	0.443223	2.75256		At30008877	At2g20145	0.314	0.284	-0.57	-1.069	0	1.468	1.179	2.136	2.242	0.29	0.433	0.245	1.199	0.32	-0.44		0	-0.2082	0.59795		1.468	1.463	0.793155		0.32	0.3514	0.583889		At2g20145	Toll-Interleukin-Resistance (TIR) domain-containing protein domain signature TIR exists, suggestive of a disease resistance protein.
A016578_01	-2.38091	-0.4064	0.170691	0.753717	2.75256		A016578_01	At5g23860	-0.127	-0.309	0.361	0	0.129	-0.25	-0.024	-0.018	-0.424	0.185	-0.53	-0.813	-0.568	-0.454	-0.198		0	0.0108	0.253963		-0.024	-0.1062	0.235058		-0.53	-0.5126	0.22137		At5g23860	tubulin beta-8 chain (TUB8) (TUBB8) identical to SP|P29516 Tubulin beta-8 chain {Arabidopsis thaliana}; supporting cDNA gi|15451225|gb|AY054693.1|
A001507_01	-2.37969	-0.259	0.108838	0.832417	2.75256		A001507_01	At1g52220	0.243	0	0.155	-0.319	-0.042	-0.173	-0.149	0.014	-0.053	0.235	-0.396	-0.351	-0.195	-0.23	-0.249		0	0.0074	0.215827		-0.053	-0.0252	0.163695		-0.249	-0.2842	0.085286		At1g52220	expressed protein
A015569_01	-2.37921	-0.6772	0.284632	0.654164	2.75256		A015569_01	At5g08150	0.556	-0.432	-0.021	0	0.833	1.142	0.917	1.079	1.408	1.459	1.253	-0.056	0.515	0.101	0.806		0	0.1872	0.503704		1.142	1.201	0.228273		0.515	0.5238	0.530654		At5g08150	hypothetical protein hypothetical protein F14K14.2 - Arabidopsis thaliana, EMBL:AC011914
A016442_01	-2.37866	-0.6512	0.273767	0.640841	2.75256		A016442_01	At5g52310	0	-0.044	0.016	0.494	-0.448	0.684	1.009	1.597	1.5	1.237	1.097	-0.007	0.409	0.515	0.757		0	0.0036	0.334241		1.237	1.2054	0.371339		0.515	0.5542	0.410282		At5g52310	low-temperature-responsive protein 78 (LTI78) / desiccation-responsive protein 29A (RD29A)
A022495_01	-2.37759	-0.29708	0.12495	0.812435	2.75256		A022495_01	At4g11410		-0.021	0.546	-0.153	0.021	-0.062	-0.171	-0.172	-0.02	0.241		-0.493	-0.408	-0.176	-0.192		0	0.09825	0.307568		-0.062	-0.0368	0.1691		-0.3	-0.31725	0.157864		At4g11410	short-chain dehydrogenase/reductase (SDR) family protein contains INTERPRO family IPR002198 Short-chain dehydrogenase/reductase (SDR) superfamily
A009987_01	-2.37757	-1.9176	0.806537	0.25926	2.75256		A009987_01	At3g02840	-0.075	0	0.776			2.739	1.388	3.329	4.022	4.79	2.368	0.579	2.78	0.846	0.107		0	0.233667	0.471169		3.329	3.2536	1.2944		0.846	1.336	1.1698		At3g02840	immediate-early fungal elicitor family protein similar to immediate-early fungal elicitor protein CMPG1 (GI:14582200) [Petroselinum crispum]
A019856_01	-2.37662	-0.9736	0.409657	0.471937	2.75256		A019856_01	At2g47880	0.532	-0.017	0.252	0	-0.179	-1.024	-2.295	-0.553	-0.29	-0.718	-2.507	-2.034	-1.817	-1.785	-1.605		0	0.1176	0.278258		-0.718	-0.976	0.783925		-1.817	-1.9496	0.346858		At2g47880	glutaredoxin family protein contains INTERPRO Domain IPR002109, Glutaredoxin (thioltransferase)
At30004389	-2.37638	-0.546	0.229761	0.665045	2.75256		At30004389	At1g51280	0	-0.025	0.066	-0.135	0.001	0.398	0.656	1.052	1.405	1.305	0.454	0.239	0.654	0.386	0.353		0	-0.0186	0.0732755		1.052	0.9632	0.428288		0.386	0.4172	0.153524		At1g51280	disease resistance protein (TIR class), putative domain signature TIR exists, suggestive of a disease resistance protein.
A016943_01	-2.37282	-0.4524	0.190659	0.715817	2.75256		A016943_01	At5g02290	0	-0.144	0.075	-0.451	0.082	0.48	0.222	0.768	1.142	0.812	0.111	0.284	0.382	0.26	0.125		0	-0.0876	0.222552		0.768	0.6848	0.349378		0.26	0.2324	0.114102		At5g02290	protein kinase, putative similar to protein kinase APK1A [Arabidopsis thaliana] SWISS-PROT:Q06548
A017107_01	-2.37231	-0.4666	0.196686	0.709318	2.75256		A017107_01	At5g66850	-0.266	-0.277	0	0.376	0.109	-0.088	-0.365	-0.044	0.252	0.555	-0.205	-0.435	-0.521	-0.553	-0.309		0	-0.0116	0.273893		-0.044	0.062	0.351857		-0.435	-0.4046	0.146181		At5g66850	protein kinase family protein contains Pfam domain, PF00069: Protein kinase domain; identical to cDNA MAP3K gamma protein kinase GI:2315152
A024183_01	-2.37123	-0.6336	0.267203	0.628527	2.75256		A024183_01	At5g55930		-0.363	0.247	-0.247	0.753	0.297	0.261	0.191	0.998	1.15	-0.29	0.033	0.011	-0.371	0.346		0	0.0975	0.510807		0.297	0.5794	0.456288		0.011	-0.0542	0.286347		At5g55930	oligopeptide transporter OPT family protein similar to SP|P40900 Sexual differentiation process protein isp4 {Schizosaccharomyces pombe}, oligopeptide transporter Opt1p [Candida albicans] GI:2367386; contains Pfam profile PF03169: OPT oligopeptide transpo
A016056_01	-2.36952	-0.5896	0.248827	0.641587	2.75256		A016056_01	At5g50210	0	-0.324	-0.362	0.224	1.543	-0.147	-0.746	-0.169	0.464	0.275	-0.531	-0.932	-0.671	-0.625	-0.512		0	0.2162	0.779957		-0.147	-0.0646	0.468172		-0.625	-0.6542	0.168602		At5g50210	quinolinate synthetase A-related contains weak similarity to Swiss-Prot:P11458 quinolinate synthetase A [Escherichia coli]
A020035_01	-2.3688	-0.8384	0.353935	0.540187	2.75256		A020035_01	At5g06870	0.28	-0.031	0.559	0	-0.263	-0.026	-0.436	0.356	1.058	-0.244	-1.027	-1.153	-0.056	-0.545	-0.703		0	0.109	0.316862		-0.026	0.1416	0.590795		-0.703	-0.6968	0.43326		At5g06870	polygalacturonase inhibiting protein 2 (PGIP2) identical to polygalacturonase inhibiting protein 2 (PGIP2) [Arabidopsis thaliana] gi|7800201|gb|AAF69828; contains leucine rich-repeat (LRR) domains Pfam:PF00560, INTERPRO:IPR001611
A201970_01	-2.36674	-0.5636	0.238134	0.659425	2.75256		A201970_01	At3g48420	0.154	0	-0.21	-0.286	0.008	-0.804	-0.812	-0.745	-0.626	-1.709	-1.555	-1.58	-1.316	-1.32	-1.743		0	-0.0668	0.178441		-0.804	-0.9392	0.436709		-1.555	-1.5028	0.183501		At3g48420	haloacid dehalogenase-like hydrolase family protein low similarity to SP|P95649 CbbY protein {Rhodobacter sphaeroides}; contains InterPro accession IPR005834: Haloacid dehalogenase-like hydrolase
A200246_01	-2.36589	-0.386	0.163152	0.769212	2.75256		A200246_01	At1g04820	0.306	-0.153	0.427	0	-0.013	0.355	0.316	-0.05	0.057	-0.002	-0.302	-0.453	-0.314	0.169	-0.354		0	0.1134	0.24251		0.057	0.1352	0.187242		-0.314	-0.2508	0.242065		At1g04820	tubulin alpha-2/alpha-4 chain (TUA4) nearly identical to SP:P29510 Tubulin alpha-2/alpha-4 chain from [Arabidopsis thaliana]
At30017980	-2.36461	-0.564	0.238517	0.660776	2.75256		At30017980	At4g00970	0.58	-0.076	-0.031	0	0.518	0.1	0.58	0.689	1.268	0.652	0.254	0.031	0.404	-0.136	-0.084		0	0.1982	0.32212		0.652	0.6578	0.415495		0.031	0.0938	0.229267		At4g00970	protein kinase family protein contains Pfam domain PF00069: Protein kinase domain
A020239_01	-2.36432	-0.6038	0.25538	0.66	2.75256		A020239_01	At5g59450	0.116	0	-0.22	-0.052	0.437	0.249	0.301	0.872	0.869	1.007	0.32	-0.05	0.549	-0.214	-0.326		0	0.0562	0.244815		0.869	0.6596	0.355962		-0.05	0.0558	0.368376		At5g59450	scarecrow-like transcription factor 11 (SCL11) scarecrow-like 11, Arabidopsis thaliana, EMBL:AF036307
At30018037	-2.36413	-0.335	0.141701	0.787049	2.75256		At30018037	At4g01450	0.01	-0.181	0.031	0	-0.093	0.269	0.163	0.077	0.108	0.631	0.024	-0.256	-0.083	0.045	-0.157		0	-0.0466	0.0889005		0.163	0.2496	0.225379		-0.083	-0.0854	0.125707		At4g01450	nodulin MtN21 family protein similar to MtN21 GI:2598575 (root nodule development) from [Medicago truncatula]
A200662_01	-2.36303	-0.406	0.171813	0.754718	2.75256		A200662_01	At1g36550	-0.193	-0.275	0.172	0.417	0	-0.105	-0.408	-0.417	-0.257	0.128	-0.898	-0.475	-0.768	-0.314	-0.634		0	0.0242	0.279919		-0.257	-0.2118	0.228864		-0.634	-0.6178	0.231312		At1g36550	hypothetical protein weak similarity to gag-pol polyprotein [Zea mays] GI:22296822
A007925_01	-2.36208	-0.2346	0.0993194	0.851822	2.75256		A007925_01	At2g46250	0.177	0.127	-0.15	0	-0.022	-0.744	-0.694	-0.538	-0.635	-0.752	-0.951	-0.988	-0.991	-0.665	-0.941		0	0.0264	0.12938		-0.694	-0.6726	0.0885878		-0.951	-0.9072	0.137179		At2g46250	myosin heavy chain-related contains weak similarity to Myosin heavy chain, muscle (Swiss-Prot:P05661) [Drosophila melanogaster]
At30023246	-2.36156	-0.312	0.132116	0.810101	2.75256		At30023246	At5g09995	0	-0.073	0.379	-0.465	0.092	-0.37	-0.355	-0.609	-0.565	-0.447	-1.054	-0.922	-0.575	-0.595	-0.76		0	-0.0134	0.305271		-0.447	-0.4692	0.114124		-0.76	-0.7812	0.207294		At5g09995	expressed protein
At30000019	-2.36043	-0.407	0.172426	0.748652	2.75256		At30000019	At1g01140	-0.042	0	0.079	0.009	-0.092	0.4	0.374	0.723	0.841	0.987	0.319	0.13	0.541	0.223	0.077		0	-0.0092	0.0634957		0.723	0.665	0.270615		0.223	0.258	0.183153		At1g01140	CBL-interacting protein kinase 9 (CIPK9) identical to CBL-interacting protein kinase 9 [Arabidopsis thaliana] gi|13249117|gb|AAK16684; contains Pfam profiles PF00069: Protein kinase domain and PF03822: NAF domain; identical to cDNA CBL-interacting protein
A012394_01	-2.35692	-0.5958	0.252788	0.629699	2.75256		A012394_01	At3g12830	0.208	0	-0.255	0.278	-0.065	0.862	0.703	1.48	1.125	1.953	0.663	0.631	0.618	0.529	0.703		0	0.0332	0.214643		1.125	1.2246	0.50231		0.631	0.6288	0.064724		At3g12830	auxin-responsive family protein similar to auxin-induced protein (SP:P33082) [Glycine max]
A004324_01	-2.35666	-0.2632	0.111684	0.830349	2.75256		A004324_01	At1g74530	0.208	-0.103	0.296	-0.086	0	-0.041	-0.1	-0.226	-0.177	0.195	-0.45	-0.327	-0.348	-0.36	-0.18		0	0.063	0.179611		-0.1	-0.0698	0.164127		-0.348	-0.333	0.0975807		At1g74530	expressed protein
A010660_01	-2.35516	-0.2454	0.104197	0.843475	2.75256		A010660_01	At3g20670	0	0.19	-0.146	-0.038	0.071	0.143	-0.021	-0.198	0.045	0.008	-0.436	-0.214	-0.213	-0.105	-0.282		0	0.0154	0.125215		0.008	-0.0046	0.124576		-0.214	-0.25	0.121768		At3g20670	histone H2A, putative strong similarity to histone H2A GB:AAF64418 GI:7595337 from Arabidopsis thaliana, Triticum aestivum GI:536892; contains Pfam profile PF00125 Core histone H2A/H2B/H3/H4
A201592_01	-2.35197	-0.3126	0.13291	0.797723	2.75256		A201592_01	At3g06540	0.052	0.084	-0.159	-0.02	0	0.16	-0.063	0.31	0.312	0.563	-0.081	0.013	0.005	-0.135	-0.083		0	-0.0086	0.0936365		0.31	0.2564	0.229824		-0.081	-0.0562	0.0633972		At3g06540	GDP dissociation inhibitor family protein / Rab GTPase activator family protein similar to SP|P26374 Rab proteins geranylgeranyltransferase component A 2 (Rab escort protein 2) {Homo sapiens}; contains Pfam profile PF00996: GDP dissociation inhibitor
At30002388	-2.35153	-0.2238	0.0951719	0.853213	2.75256		At30002388	At1g22140	0	-0.014	0.262	-0.245	0.033	-0.194	-0.262	-0.238	-0.189	0.095	-0.424	-0.321	-0.326	-0.408	-0.428		0	0.0072	0.180066		-0.194	-0.1576	0.144466		-0.408	-0.3814	0.0534116		At1g22140	expressed protein
A005648_01	-2.35092	-0.412	0.17525	0.751397	2.75256		A005648_01	At2g04160	0.709	-0.01	0.827	0	-0.055	0.223	-0.085	0.056	-0.107	0.46	-0.359	-0.597	-0.231	0.045	-0.371		0	0.2942	0.435019		0.056	0.1094	0.236272		-0.359	-0.3026	0.234778		At2g04160	subtilisin-like protease (AIR3) almost identical to subtilisin-like protease AIR3 GI:4218991 from [Arabidopsis thaliana], missing 200 aa at N-terminus
A004978_01	-2.35078	-0.961	0.4088	0.457967	2.75256		A004978_01	At5g04340	-0.472	0	-1.184	0.026	0.493	-0.243	-0.524	0.768	0.511	1.515	-0.307	-0.73	-0.24	-0.736	-0.765		0	-0.2274	0.634392		0.511	0.4054	0.815176		-0.73	-0.5556	0.258947		At5g04340	zinc finger (C2H2 type) family protein contains Pfam domain, PF00096: Zinc finger, C2H2 type
A011530_01	-2.35024	-0.8026	0.341498	0.543479	2.75256		A011530_01	At3g11840	0.242	0	0.007	-0.442	-0.307	0.942	0.954	1.616	2.298	2.081	0.741	0.691	1.235	0.873	0.338		0	-0.1	0.27305		1.616	1.5782	0.625844		0.741	0.7756	0.324185		At3g11840	U-box domain-containing protein low similarity to immediate-early fungal elicitor protein CMPG1 [Petroselinum crispum] GI:14582200; contains Pfam profile PF04564: U-box domain
A015978_01	-2.34984	-1.3286	0.565399	0.343552	2.75256		A015978_01	At5g05300	-0.026	0	0.049	-0.442	0.422	1.411	0.978	2.026	2.841	3.581	1.273	0.236	1.62	0.487	0.578		0	0.0006	0.306807		2.026	2.1674	1.05579		0.578	0.8388	0.581797		At5g05300	expressed protein similar to unknown protein (gb|AAF01528.1); expression supported by MPSS
A010122_01	-2.34895	-0.4368	0.185955	0.731534	2.75256		A010122_01	At3g25230	0.042	-0.023	0.874	0	-0.388	0.322	0.149	0.367	0.776	0.826	-0.027	0.144	0.12	0.267	-0.248		0	0.101	0.465217		0.367	0.488	0.297618		0.12	0.0512	0.1972		At3g25230	peptidyl-prolyl cis-trans isomerase / FK506-binding protein (ROF1) identical to rotamase FKBP (ROF1) GB:U49453 [Arabidopsis thaliana] (Mol. Gen. Genet. 252 (5), 510-517 (1996))
A015973_01	-2.34842	-0.4224	0.179866	0.74216	2.75256		A015973_01	At5g58430	0.013	-0.194	-0.447	0	0.174	0.287	0.179	0.708	0.767	0.301	0.223	-0.047	0.252	-0.035	-0.263		0	-0.0908	0.238048		0.301	0.4484	0.26891		-0.035	0.026	0.213574		At5g58430	exocyst subunit EXO70 family protein leucine zipper-containing protein, Lycopersicon esculentum, PIR:S21495; contains Pfam domain PF03081: Exo70 exocyst complex subunit; similar to rexo70 (GI:2827160) {Rattus norvegicus}
A003707_01	-2.34814	-0.9558	0.407045	0.556451	2.75256		A003707_01	At1g02400	0.031	0	-0.775	0.072	-0.267	1.431	1.017	1.555	2.19	1.833	1.801	0.133	0.953	0.203	0.157		0	-0.1878	0.354159		1.555	1.6052	0.439525		0.203	0.6494	0.72917		At1g02400	gibberellin 2-oxidase, putative / GA2-oxidase, putative similar to GA2ox2 [GI:4678368]; similar to dioxygenase GI:1666096 from [Marah macrocarpus]; contains PF03171 2OG-Fe(II) oxygenase superfamily domain
A020482_01	-2.34693	-0.5614	0.239206	0.664086	2.75256		A020482_01	At2g23810	0.259	-0.137	0	-0.299	0.461	0.503	0.288	0.854	1.295	1.068	0.445	-0.008	0.545	0.055	0.164		0	0.0568	0.304812		0.854	0.8016	0.4093		0.164	0.2402	0.243184		At2g23810	senescence-associated family protein similar to senescence-associated protein 5 [Hemerocallis hybrid cultivar] gi|3551954|gb|AAC34855
At30005619	-2.34532	-0.3958	0.168761	0.76182	2.75256		At30005619	At1g64150	0.051	0	0.589	-0.36	-0.159	-0.601	-0.37	-0.543	-0.622	-0.123	-1.188	-0.955	-0.551	-0.723	-0.821		0	0.0242	0.354074		-0.543	-0.4518	0.208774		-0.821	-0.8476	0.24063		At1g64150	expressed protein contains Pfam profile PF01169: Uncharacterized protein family UPF0016
A017131_01	-2.34449	-0.772	0.329282	0.554783	2.75256		A017131_01	At5g44060	0	-0.136	-0.699	0.539	0.602	0.063	-0.103	0.482	0.745	1.412	-0.235	-0.68	-0.109	-0.394	0.157		0	0.0612	0.534157		0.482	0.5198	0.600981		-0.235	-0.2522	0.312797		At5g44060	expressed protein similar to unknown protein (gb|AAD10670.1)
At30020454	-2.34409	-0.3434	0.146496	0.77892	2.75256		At30020454	At4g24620	-0.025	-0.135	0.726	0.355	0	-0.296	-0.445	-0.427	-0.339	0.175	-0.741	-0.604	-0.521	-0.639	-0.544		0	0.1842	0.354367		-0.339	-0.2664	0.254299		-0.604	-0.6098	0.0870557		At4g24620	glucose-6-phosphate isomerase, putative similar to glucose-6-phosphate isomerase [Spinacia oleracea] GI:3413511; contains Pfam profile PF00342: glucose-6-phosphate isomerase
At30008976	-2.3433	-0.4158	0.177442	0.736025	2.75256		At30008976	At2g20900	0	-0.156	0.464	0.288	-0.251	0.153	0.062	0.174	0.439	0.847	-0.004	0.006	-0.071	-0.063	-0.272		0	0.069	0.300737		0.174	0.335	0.3188		-0.063	-0.0808	0.112253		At2g20900	diacylglycerol kinase, putative contains INTERPRO domain, IPR001206, DAG-kinase catalytic domain
At30020278	-2.34315	-0.8102	0.345774	0.539817	2.75256		At30020278	At4g23170	0.009	-0.05	0.287	-0.604	0	0.463	0.247	0.649	1.53	1.61	-0.27	0.178	0.492	0.3	-0.252		0	-0.0716	0.325628		0.649	0.8998	0.628764		0.178	0.0896	0.339121		At4g23170	protein kinase family protein contains Pfam PF01657: Domain of unknown function; similar to receptor-like protein kinase 5 (GI:13506747) {Arabidopsis thaliana}; similar to receptor-like protein kinase 4 (GI:13506745) [Arabidopsis thaliana]
A020702_01	-2.34307	-0.5892	0.251464	0.685913	2.75256		A020702_01	At4g30440	0.105	0	-0.532	0.369	-0.074	0.183	0.456	0.639	0.59	0.708	0.242	-0.45	0.443	0.036	-0.641		0	-0.0264	0.32871		0.59	0.5152	0.207337		0.036	-0.074	0.458833		At4g30440	NAD-dependent epimerase/dehydratase family protein similar to nucleotide sugar epimerase from Vibrio vulnificus GI:3093975 [PID:g3093975], WbnF [Escherichia coli] GI:5739472, CAPI protein {Staphylococcus aureus} SP|P39858; contains Pfam profile PF01370 NA
A202048_01	-2.34248	-0.7592	0.324101	0.600612	2.75256		A202048_01	At4g00780	0	0.173	0.656	-0.325	-0.389	-0.153	-0.65	0.185	0.481	0.186	-1.169	-0.946	-0.179	-0.233	-1.22		0	0.023	0.42266		0.185	0.0098	0.431744		-0.946	-0.7494	0.507002		At4g00780	meprin and TRAF homology domain-containing protein / MATH domain-containing protein contains Pfam profile PF00917: MATH domain
A013317_01	-2.34154	-0.2952	0.126071	0.817366	2.75256		A013317_01	At4g33220	0	-0.075	-0.087	0.355	0.44	-0.414	-0.126	-0.223	-0.065	-0.176	-0.329	-0.628	-0.615	-0.635	-0.273		0	0.1266	0.251337		-0.176	-0.2008	0.132852		-0.615	-0.496	0.179251		At4g33220	pectinesterase family protein contains Pfam profile: PF01095 pectinesterase
A006733_01	-2.34095	-0.379	0.1619	0.760235	2.75256		A006733_01	At2g22010	0	-0.118	0.567	0.08	-0.382	-0.007	-0.172	-0.029	0.172	0.534	-0.275	-0.291	-0.126	-0.215	-0.49		0	0.0294	0.34764		-0.007	0.0996	0.271852		-0.275	-0.2794	0.134337		At2g22010	zinc finger (C3HC4-type RING finger) family protein contains Pfam profile: PF00097 zinc finger, C3HC4 type (RING finger)
A012860_01	-2.34085	-0.4758	0.203259	0.707469	2.75256		A012860_01	At4g37930	0.1	0.023	-0.255	0	-0.137	-0.376	-0.362	-0.137	-0.15	-1.008	-1.032	-0.879	-0.685	-0.734	-1.082		0	-0.0538	0.141289		-0.362	-0.4066	0.35466		-0.879	-0.8824	0.175514		At4g37930	glycine hydroxymethyltransferase / serine hydroxymethyltransferase / serine/threonine aldolase (SHM1) identical to serine hydroxymethyl transferase [Arabidopsis thaliana] GI:6899945
A019860_01	-2.33823	-0.3446	0.147376	0.795153	2.75256		A019860_01	At2g27820	0.048	-0.092	-0.338	0.04	0	-0.144	-0.365	-0.075	-0.118	-0.182	-0.679	-0.729	-0.673	-0.359	-0.167		0	-0.0684	0.160639		-0.144	-0.1768	0.112186		-0.673	-0.5214	0.24642		At2g27820	prephenate dehydratase family protein
A006496_01	-2.33782	-0.5936	0.253912	0.64171	2.75256		A006496_01	At2g41180	-0.191	0	-0.016	0.217	0.271	0.645	0.463	0.718	1.047	1.618	0.112	0.372	0.325	0.072	0.642		0	0.0562	0.188066		0.718	0.8982	0.454487		0.325	0.3046	0.229126		At2g41180	sigA-binding protein-related low similarity to SigA binding protein [Arabidopsis thaliana] GI:6980074; contains Pfam domain PF05678: VQ motif
[truncated: 305 more rows]
