# Supplementary material for: Virus Adaptation by Manipulation of Host's Gene Expression
Source: PLoS One. 2008 Jun 11;3(6):e2397. doi: 10.1371/journal.pone.0002397 (PMC2398778; doi:10.1371/journal.pone.0002397)
Supplement: Table S6 — Differential GO categories among differential genes grouped by SOM. FatiGO analysis was carried out for each SOM in Figure 3. Differential categories were identified for down-regulated genes in SOMs B1 plus B2 and B3 (Figure 3B) and in up-regulated genes in SOM A3 (Figure 3A). List1 includes the differential genes (gene name, number and percentage) belonging to each GO category, while List2 include the rest of genes in the same GO category represented in the microarray. Unadjusted and adjusted P values after correcting for multiple-tests are also indicated. (0.07 MB XLS) [file pone.0002397.s007.xls]

## Sheet: Differential GOs in SOM3 Up
SOMs 3 Up-regulated
Redundant Categories											Non-Redundant Categories
Over repressented											Over repressented
GO Entity	Level	Genes list1	NºGenes list1	Percentage list1	Genes list2	NºGenes list2	Percentage list2	Unadj. pvalue	Adj. pvalue		GO Entity	Level	Genes list1	NºGenes list1	Percentage list1	Genes list2	NºGenes list2	Percentage list2	Unadj. pvalue	Adj. pvalue
response to salt stress	5	At4g34000 At1g22640 At1g01060 At1g45249 At3g61890 At5g59780 At2g33380	7	12.28	At2g31180 At2g04240 At2g47580 At5g27600 At4g01060 At3g57530 At3g28910 At3g49850 At4g05100 At3g06490 At5g59820 At3g55610 At2g39800 At3g07370 At5g58670 At3g19580 At1g27730 At3g47600 At5g67450 At2g46830 At1g57550 At3g55270 At4g33950 At1g48000 At4g34710 At1g74840 At3g08730 At5g49480 At5g24270 At5g08590 At1g05260 At1g49300 At5g19690 At5g35410 At3g51780 At5g63650 At3g18030 At5g03740 At2g24040 At1g35515…	141	1.47	2.4323e-05	0.0468947		response to salt stress	5	At4g34000 At1g22640 At1g01060 At1g45249 At3g61890 At5g59780 At2g33380	7	12.28	At2g31180 At2g04240 At2g47580 At5g27600 At4g01060 At3g57530 At3g28910 At3g49850 At4g05100 At3g06490 At5g59820 At3g55610 At2g39800 At3g07370 At5g58670 At3g19580 At1g27730 At3g47600 At5g67450 At2g46830 At1g57550 At3g55270 At4g33950 At1g48000 At4g34710 At1g74840 At3g08730 At5g49480 At5g24270 At5g08590 At1g05260 At1g49300 At5g19690 At5g35410 At3g51780 At5g63650 At3g18030 At5g03740 At2g24040 At1g35515…	141	1.47	2.4323e-05	0.0468947

## Sheet: Differential GOS in SOM1+2 Down
SOM 1+2 Down-regulated
Redundant Categories											Non-Redundant Categories
Over repressented											Over repressented
#Entity	Level	Genes list1	NºGenes list1	Percentage list1	Genes list2	NºGenes list2	Percentage list2	Unadj. pvalue	Adj. pvalue		#Entity	Level	Genes list1	NºGenes list1	Percentage list1	Genes list2	NºGenes list2	Percentage list2	Unadj. pvalue	Adj. pvalue
defense response	3	At5g11250 At3g10820 At4g33300 At3g52430 At1g55210 At3g11010 At1g72930 At5g40910 At3g15210 At4g19520 At2g32680 At1g51660 At1g72920 At3g23110 At5g61900 At5g06860 At3g21220 At1g74710 At1g72910 At1g59870 At1g75040 At5g20480 At1g80840 At1g72900 At3g48090 At3g5	46	12.23	At4g37980 At5g43470 At5g51060 At1g69550 At1g64160 At1g75830 At3g13660 At3g12500 At2g37040 At4g34460 At5g44870 At5g48770 At3g28910 At5g41750 At3g14460 At5g47260 At5g40170 At4g19530 At1g12220 At5g45080 At2g02100 At3g23240 At2g44490 At4g14370 At1g11000 At1g4	405	3.73	1.07775e-11	2.07789e-08		response to wounding	4	At5g59820 At1g27730 At2g02860 At4g34710 At2g38870 At3g25230 At1g05630 At4g11280 At1g19660 At2g24850 At4g08500 At3g51660 At3g25780 At2g02990 At5g42650	15	4.26	At3g12500 At2g37040 At2g26690 At5g20230 At5g03280 At5g44420 At1g19640 At4g13280 At1g22640 At1g21610 At4g35770 At2g34810 At4g24220 At1g51680 At4g22880 At1g76690 At5g05730 At4g39980 At4g05160 At5g09810 At1g13280 At1g17420 At1g74020 At4g10270 At2g39940 At4g0	79	0.76	3.79516e-07	9.14633e-05
response to stress	3	At5g57560 At3g57530 At4g24190 At5g59820 At1g27730 At2g43130 At5g67450 At1g54410 At2g02860 At4g34710 At3g48190 At5g49480 At4g02200 At3g45640 At2g38870 At1g09210 At3g56240 At5g64120 At3g25230 At3g17390 At2g28190 At1g18570 At1g05630 At2g42540 At2g46140 At4g1	60	15.96	At2g31180 At2g04240 At1g02670 At1g29630 At2g47580 At4g00550 At2g18790 At5g17290 At3g07930 At5g27600 At4g24280 At4g37220 At5g59880 At3g12500 At2g37040 At4g01060 At4g02070 At3g20200 At1g54050 At2g26690 At3g12580 At3g28910 At4g39260 At1g29390 At5g60640 At3g4	755	6.96	5.99405e-09	5.77826e-06		response to hormone stimulus	4	At3g57530 At4g39400 At1g27730 At3g48100 At4g34710 At3g15210 At3g45640 At2g34650 At1g01560 At3g12830 At1g68765 At1g18570 At1g05630 At5g47230 At4g11280 At5g54490 At3g28860 At1g28370 At3g09870 At2g23170 At2g44840 At5g47220 At2g06850 At5g12330 At5g01540 At5g2	32	9.09	At1g70510 At2g31180 At1g28360 At2g24400 At4g31320 At3g23220 At3g02260 At4g17260 At2g36830 At3g12500 At4g09610 At1g28160 At4g01060 At4g30080 At5g06100 At1g25220 At4g17490 At3g28910 At3g49850 At4g05100 At4g34760 At3g11440 At1g52830 At3g50410 At3g06490 At4g3	501	4.85	0.00103421	0.0483942
immune system process	3	At3g52430 At3g15210 At1g51660 At5g61900 At3g21220 At1g74710 At1g59870 At1g75040 At5g20480 At3g48090 At3g54420 At3g20600 At5g47220 At3g25780 At4g23190 At3g18690 At5g42650	17	4.52	At4g37980 At5g43470 At3g12500 At3g28910 At1g12220 At2g44490 At5g03280 At5g44420 At4g37990 At1g19640 At1g29340 At4g26090 At3g44880 At4g23100 At2g34690 At2g26560 At4g25230 At1g76690 At5g51700 At4g05160 At1g13280 At1g17420 At4g16950 At5g46070 At2g39940 At4g0	95	0.88	1.72289e-07	5.53622e-05		cell-cell signaling	4	At4g15800 At3g05490 At4g13950 At1g61566 At1g61563	5	1.42	At1g72970 At2g33775 At3g23805 At3g25170 At2g19030 At3g27920 At1g28270 At4g11510 At2g33130 At3g25165 At5g40330 At3g29780 At2g27250 At2g19040 At4g14010 At3g16570 At5g67070 At1g02900 At2g19020 At2g20660	20	0.19	0.00116372	0.049859
response to external stimulus	3	At5g59820 At1g27730 At2g02860 At4g34710 At2g38870 At3g25230 At2g41110 At1g05630 At4g11280 At3g28860 At5g20480 At1g19660 At2g24850 At4g08500 At3g51660 At5g46330 At2g06850 At2g41100 At3g25780 At2g02990 At5g42650	21	5.59	At4g00550 At2g18790 At5g17290 At5g64330 At3g12500 At2g37040 At2g26690 At1g78380 At2g15970 At5g20230 At5g03280 At1g68370 At2g02950 At3g05630 At5g44420 At1g73590 At1g79050 At1g04400 At1g19640 At2g27190 At4g13280 At5g59560 At3g49620 At3g10140 At4g26090 At1g2	153	1.41	3.48471e-07	9.14633e-05		response to cold	5	At5g57560 At4g24190 At5g59820 At1g27730 At5g67450 At3g45640 At3g17390 At2g42540 At4g30660 At2g17840 At3g53990 At4g08500 At2g40140 At5g52310 At4g30650	15	4.82	At2g18790 At4g24280 At4g39260 At3g17020 At2g15970 At5g58670 At1g15950 At1g09780 At5g65080 At2g18260 At2g01500 At1g57550 At5g01600 At5g66000 At2g46590 At3g08730 At1g05260 At3g20740 At4g03430 At5g06070 At4g02520 At3g53110 At4g25470 At4g25490 At3g51780 At1g7	133	1.43	8.34473e-05	0.00766125
response to abiotic stimulus	3	At5g57560 At3g57530 At4g39400 At4g24190 At5g59820 At1g27730 At2g43130 At5g67450 At1g54410 At4g34710 At3g48190 At5g49480 At4g02200 At3g45640 At3g17390 At5g61900 At2g28190 At1g18570 At2g41110 At2g42540 At2g46140 At4g11280 At3g28860 At4g30660 At1g75040 At2g1	47	12.5	At2g31180 At5g43470 At2g04240 At2g47580 At2g18790 At4g34190 At3g02260 At5g27600 At4g24280 At5g64330 At4g01060 At3g44820 At1g54050 At3g12580 At3g50840 At3g28910 At4g39260 At3g26490 At3g49850 At4g05100 At5g37670 At5g20970 At4g29170 At4g08920 At3g06490 At3g1	618	5.7	1.04277e-06	0.000223384		response to bacterium	5	At3g52430 At3g15210 At1g74710 At5g20480 At1g80840 At3g20600 At2g41430 At5g47220 At5g46330 At4g23190 At1g33930	11	3.54	At4g37980 At1g25220 At3g22231 At3g28910 At1g33960 At2g19190 At4g37990 At3g44670 At4g33950 At5g03760 At4g26090 At3g44880 At4g23100 At2g34690 At5g05730 At4g39980 At1g33900 At2g39940 At1g33520 At3g44300 At3g28930 At3g25070 At1g12820 At4g14400 At1g55020 At1g3	76	0.82	0.000104144	0.00912678
response to biotic stimulus	3	At3g52430 At3g15210 At1g51660 At1g71880 At3g21220 At1g74710 At1g59870 At1g75040 At5g20480 At5g55450 At1g80840 At3g48090 At3g20600 At2g41430 At2g40140 At2g38290 At3g51660 At5g24590 At5g47220 At5g46330 At3g02840 At3g25780 At3g11820 At4g23190 At1g33930 At5g4	26	6.91	At4g37980 At5g43470 At3g50450 At3g12500 At5g57110 At4g34460 At3g53160 At1g25220 At3g22231 At2g30080 At3g12580 At3g28910 At4g34135 At1g33960 At3g06490 At2g02810 At2g44490 At3g54950 At5g03280 At2g43570 At1g60960 At1g20030 At3g04720 At5g40020 At5g24550 At2g1	275	2.54	9.29697e-06	0.00149371		thigmotropism	5	At2g41110 At2g41100	2	0.64	No genes	0	0	0.00103842	0.0483942
response to chemical stimulus	3	At3g57530 At4g39400 At5g59820 At1g27730 At3g52430 At3g48100 At4g34710 At3g15210 At3g45640 At1g09210 At2g34650 At4g23170 At3g56240 At1g01560 At3g12830 At5g64120 At2g28190 At1g68765 At1g18570 At1g05630 At5g47230 At4g11280 At5g54490 At3g28860 At2g37710 At1g5	56	14.89	At1g70510 At2g31180 At1g28360 At4g10380 At2g24400 At4g31320 At5g41210 At3g23220 At3g02260 At4g17260 At2g36830 At5g27600 At5g59880 At3g12500 At2g37040 At4g09610 At1g28160 At4g34460 At4g01060 At4g30080 At5g06100 At1g25220 At1g01040 At4g17490 At3g43920 At2g2	888	8.19	2.56036e-05	0.00290375		hyperosmotic salinity response	6	At5g59820 At5g67450 At5g49480 At4g30660 At5g52310 At4g30650	6	2.47	At3g55610 At2g39800 At3g19580 At1g57550 At1g05260 At3g18030 At2g24040 At1g48605 At5g50720 At4g23600 At5g24770 At3g03450 At3g05880 At1g06390 At2g01570 At1g14920 At5g37850 At2g37570 At5g43170 At3g14440 At1g66350	21	0.27	0.000119575	0.0100235
response to endogenous stimulus	3	At3g57530 At4g39400 At5g59820 At1g27730 At3g52430 At3g48100 At4g34710 At3g48190 At3g15210 At3g45640 At2g34650 At4g23170 At1g01560 At3g12830 At1g68765 At1g18570 At1g05630 At5g47230 At4g11280 At5g54490 At3g28860 At2g37710 At1g80840 At1g28370 At3g48090 At5g4	43	11.44	At1g70510 At2g31180 At1g28360 At2g24400 At4g31320 At3g23220 At1g02670 At1g29630 At3g02260 At3g07930 At4g17260 At2g36830 At3g12500 At4g09610 At1g28160 At4g34460 At4g01060 At4g02070 At4g30080 At5g06100 At1g25220 At4g17490 At2g26690 At3g28910 At3g49850 At4g0	706	6.51	0.00047093	0.0275137		protein modification process	6	At3g53810 At2g47060 At5g65920 At3g57530 At1g76040 At5g04870 At1g34130 At4g00970 At5g66210 At2g40270 At3g11840 At3g02880 At3g57730 At1g12990 At3g52180 At4g35310 At1g68400 At4g02410 At5g13860 At3g09830 At5g25440 At4g08470 At1g20780 At3g54030 At3g57120 At4g0	60	24.69	At2g31650 At3g06440 At1g14390 At1g70660 At3g07070 At1g79730 At5g39020 At1g16130 At2g17720 At1g36340 At4g28670 At5g40380 At1g20270 At4g23240 At1g67000 At4g20140 At5g16500 At4g03360 At1g51790 At2g31500 At3g20200 At2g41930 At3g02540 At4g00710 At3g51990 At5g2	1180	15.02	0.000126149	0.010134
cell communication	3	At4g15800 At3g57530 At4g39400 At1g03430 At3g46830 At3g52430 At3g11010 At3g48100 At4g09720 At3g15210 At3g02880 At3g45640 At3g05490 At4g13950 At2g32680 At2g34650 At1g68400 At1g01560 At4g34390 At1g51660 At3g23110 At5g06860 At5g47230 At2g20900 At3g26020 At5g2	45	11.97	At1g70510 At3g19310 At1g28360 At1g14390 At3g23220 At1g52280 At4g00550 At2g01450 At5g17290 At1g72970 At2g36830 At5g64330 At4g34920 At4g01350 At5g40320 At3g12500 At3g45530 At5g54030 At4g20140 At1g28160 At4g34460 At4g13820 At5g06100 At2g16250 At2g36570 At5g6	760	7.01	0.00070717	0.0378729		response to light intensity	6	At5g59820 At2g17840 At2g41430 At2g06850 At2g41100	5	2.06	At4g34190 At1g34000 At4g22260 At4g30950 At5g20230 At2g47450 At1g73990 At5g02120 At4g32770 At2g30950 At5g37770 At3g18780 At3g15850 At1g01470 At2g32950 At2g43400 At1g02340 At4g04020 At1g07600 At5g57050 At5g53170	21	0.27	0.000916137	0.0471212
response to temperature stimulus	4	At5g57560 At4g24190 At5g59820 At1g27730 At2g43130 At5g67450 At3g45640 At3g17390 At5g61900 At2g42540 At4g30660 At2g17840 At3g53990 At4g08500 At1g59860 At2g40140 At3g08720 At3g09440 At2g41100 At5g56010 At3g61190 At5g52310 At4g30650 At5g56030 At5g42020 At5g2	26	7.39	At2g18790 At4g24280 At1g54050 At3g12580 At4g39260 At5g37670 At5g20970 At3g17020 At4g22260 At5g41340 At2g15970 At3g07370 At5g58670 At1g15950 At1g09780 At3g51910 At5g65080 At2g18260 At5g03280 At2g01500 At1g57550 At5g02490 At4g17250 At5g01600 At5g66000 At2g2	212	2.05	7.43431e-08	3.58334e-05		protein amino acid phosphorylation	7	At3g53810 At2g47060 At3g57530 At1g76040 At5g04870 At4g00970 At5g66210 At2g40270 At3g02880 At3g57730 At4g35310 At1g68400 At4g02410 At3g09830 At5g25440 At4g08470 At3g54030 At3g57120 At4g08850 At4g09570 At2g23200 At3g45240 At1g34420 At2g17220 At5g20480 At2g1	51	26.56	At1g14390 At3g07070 At5g39020 At1g16130 At4g28670 At5g40380 At4g23240 At1g67000 At4g20140 At5g16500 At1g51790 At2g31500 At3g20200 At2g41930 At4g00710 At3g51990 At5g26110 At2g16250 At2g36570 At2g30040 At5g63710 At4g31250 At2g45490 At1g79250 At2g17170 At2g3	858	14.38	1.68473e-05	0.00232011
immune response	4	At3g52430 At3g15210 At1g51660 At5g61900 At3g21220 At1g74710 At1g59870 At1g75040 At5g20480 At3g48090 At3g54420 At3g20600 At5g47220 At3g25780 At4g23190 At3g18690 At5g42650	17	4.83	At4g37980 At5g43470 At3g12500 At3g28910 At1g12220 At2g44490 At5g03280 At5g44420 At4g37990 At1g19640 At1g29340 At4g26090 At3g44880 At4g23100 At2g34690 At2g26560 At4g25230 At1g76690 At5g51700 At4g05160 At1g13280 At1g17420 At4g16950 At5g46070 At2g39940 At4g0	95	0.92	1.34088e-07	5.17044e-05		MAPKKK cascade	7	At3g45640 At1g51660 At4g08500	3	1.56	At5g40440 At1g08720 At4g29810 At4g26070	4	0.07	0.000951158	0.0471212
response to wounding	4	At5g59820 At1g27730 At2g02860 At4g34710 At2g38870 At3g25230 At1g05630 At4g11280 At1g19660 At2g24850 At4g08500 At3g51660 At3g25780 At2g02990 At5g42650	15	4.26	At3g12500 At2g37040 At2g26690 At5g20230 At5g03280 At5g44420 At1g19640 At4g13280 At1g22640 At1g21610 At4g35770 At2g34810 At4g24220 At1g51680 At4g22880 At1g76690 At5g05730 At4g39980 At4g05160 At5g09810 At1g13280 At1g17420 At1g74020 At4g10270 At2g39940 At4g0	79	0.76	3.79516e-07	9.14633e-05		systemic acquired resistance	8	At3g52430 At1g74710 At1g59870 At1g75040 At3g48090	5	5.38	At4g01370 At3g57260 At4g33680 At2g14610 At4g16890 At4g20380 At5g60600 At1g55490 At3g56400 At1g02450 At1g22070 At4g18470 At1g64280 At3g12250 At5g06950 At5g64930	16	0.47	0.000168017	0.0124591
response to other organism	4	At3g52430 At3g15210 At1g51660 At1g71880 At3g21220 At1g74710 At1g59870 At1g75040 At5g20480 At5g55450 At1g80840 At3g48090 At3g20600 At2g41430 At2g40140 At2g38290 At3g51660 At5g24590 At5g47220 At5g46330 At3g02840 At3g25780 At3g11820 At4g23190 At1g33930 At5g4	26	7.39	At4g37980 At5g43470 At3g50450 At3g12500 At5g57110 At4g34460 At3g53160 At1g25220 At3g22231 At2g30080 At3g12580 At3g28910 At4g34135 At1g33960 At3g06490 At2g44490 At3g54950 At5g03280 At2g43570 At1g60960 At1g20030 At3g04720 At5g40020 At5g24550 At2g19190 At5g4	270	2.61	4.99736e-06	0.000875902		activation of innate immune response	9	At3g15210 At5g20480 At5g47220 At3g18690	4	10.53	At1g33520 At4g03550 At3g56400 At2g46370 At5g40990 At1g80680 At4g12720 At1g19250 At4g23510	9	0.61	0.000206062	0.0147143
response to osmotic stress	4	At3g57530 At5g59820 At1g27730 At5g67450 At4g34710 At5g49480 At3g45640 At1g18570 At2g42540 At4g30660 At2g17840 At1g10940 At4g08500 At3g23250 At5g52310 At4g30650 At3g50060 At4g37260	18	5.11	At2g31180 At2g04240 At2g47580 At5g27600 At4g01060 At3g28910 At3g49850 At4g05100 At3g06490 At3g55610 At2g39800 At3g07370 At5g58670 At3g19580 At4g34000 At3g47600 At2g46830 At1g57550 At3g55270 At4g33950 At1g48000 At1g74840 At3g08730 At1g22640 At5g24270 At5g0	150	1.45	1.03369e-05	0.00153303
response to mechanical stimulus	4	At2g41110 At4g11280 At2g06850 At2g41100	4	1.14	At5g37780 At5g37770 At1g54990 At5g61210	4	0.04	7.30292e-05	0.00732831		Under repressented
response to hormone stimulus	4	At3g57530 At4g39400 At1g27730 At3g48100 At4g34710 At3g15210 At3g45640 At2g34650 At1g01560 At3g12830 At1g68765 At1g18570 At1g05630 At5g47230 At4g11280 At5g54490 At3g28860 At1g28370 At3g09870 At2g23170 At2g44840 At5g47220 At2g06850 At5g12330 At5g01540 At5g2	32	9.09	At1g70510 At2g31180 At1g28360 At2g24400 At4g31320 At3g23220 At3g02260 At4g17260 At2g36830 At3g12500 At4g09610 At1g28160 At4g01060 At4g30080 At5g06100 At1g25220 At4g17490 At3g28910 At3g49850 At4g05100 At4g34760 At3g11440 At1g52830 At3g50410 At3g06490 At4g3	501	4.85	0.00103421	0.0483942		#Entity	Level	Genes list1	NºGenes list1	Percentage list1	Genes list2	NºGenes list2	Percentage list2	Unadj. pvalue	Adj. pvalue
phosphorus metabolic process	4	At3g53810 At2g47060 At3g57530 At1g76040 At5g04870 At4g00970 At5g66210 At2g40270 At3g02880 At3g57730 At3g52180 At4g35310 At1g68400 At4g02410 At3g09830 At5g25440 At4g08470 At3g54030 At3g57120 At4g08850 At4g09570 At2g23200 At3g45240 At1g34420 At2g17220 At5g2	52	14.77	At1g14390 At3g07070 At5g39020 At1g16130 At4g28670 At5g40380 At4g23240 At1g67000 At4g20140 At5g16500 At1g51790 At2g31500 At3g20200 At2g41930 At4g00710 At3g51990 At5g26110 At2g16250 At2g36570 At2g30040 At5g63710 At4g31250 At2g45490 At1g79250 At5g53140 At2g1	957	9.26	0.00109493	0.0483942		regulation of cellular process	4	At3g43240 At3g52100 At5g61600 At3g15210 At3g61150 At3g21150 At2g38470 At4g17230 At3g62420 At1g53230 At1g67970 At1g18570 At5g09240 At2g47070 At2g46400 At4g23810 At5g47230 At4g11280 At1g75040 At1g80840 At1g28370 At1g51700 At5g54470 At2g40140 At3g08720 At2g4	35	9.94	At2g31180 At4g37730 At2g45160 At5g49330 At1g28360 At1g47230 At1g76880 At5g08330 At1g47210 At2g18090 At2g31280 At3g19150 At3g23220 At5g09790 At1g31050 At1g66560 At2g18790 At2g41240 At2g20570 At4g16610 At1g44110 At1g34410 At5g22760 At2g02690 At4g29000 At4g3	1676	16.22	0.00110443	0.0483942
cell-cell signaling	4	At4g15800 At3g05490 At4g13950 At1g61566 At1g61563	5	1.42	At1g72970 At2g33775 At3g23805 At3g25170 At2g19030 At3g27920 At1g28270 At4g11510 At2g33130 At3g25165 At5g40330 At3g29780 At2g27250 At2g19040 At4g14010 At3g16570 At5g67070 At1g02900 At2g19020 At2g20660	20	0.19	0.00116372	0.049859		nucleobase, nucleoside, nucleotide and nucleic acid metabolic process	4	At3g43240 At5g03690 At3g10820 At5g04560 At3g52100 At3g46830 At3g51160 At3g48190 At5g61600 At3g15210 At5g50370 At3g61150 At3g21150 At2g38470 At4g17230 At3g62420 At1g53230 At1g67970 At1g18570 At5g09240 At2g47070 At2g46400 At4g23810 At5g47230 At3g57550 At2g2	48	13.64	At3g02360 At2g31650 At2g31180 At4g37730 At2g45160 At5g49330 At1g28360 At1g76880 At3g02660 At5g08330 At2g18090 At4g29600 At2g31280 At3g19150 At3g60500 At1g71170 At3g23220 At1g02670 At1g29630 At2g47580 At1g79730 At5g09790 At1g31050 At1g66560 At2g18790 At2g4	2329	22.54	3.80295e-05	0.00407338
innate immune response	5	At3g52430 At3g15210 At1g51660 At5g61900 At3g21220 At1g74710 At1g59870 At1g75040 At5g20480 At3g48090 At3g54420 At3g20600 At5g47220 At3g25780 At4g23190 At3g18690 At5g42650	17	5.47	At4g37980 At5g43470 At3g12500 At3g28910 At1g12220 At2g44490 At5g03280 At5g44420 At4g37990 At1g19640 At1g29340 At4g26090 At3g44880 At4g23100 At2g34690 At2g26560 At4g25230 At1g76690 At5g51700 At4g05160 At1g13280 At1g17420 At4g16950 At2g39940 At4g01370 At1g7	91	0.98	5.57254e-08	3.58128e-05		proteolysis	6	At1g24140 At1g53530 At3g15710 At1g66180 At3g59080	5	2.06	At3g19400 At1g35630 At5g37890 At5g65620 At5g59090 At1g09730 At1g30950 At5g19660 At4g30020 At4g30810 At5g56150 At5g40580 At3g14240 At2g14130 At3g46460 At4g22410 At1g51980 At2g03670 At1g16420 At3g06820 At5g36950 At2g04660 At3g43960 At1g05840 At3g30440 At5g5	627	7.98	0.000142571	0.0109951
response to salt stress	5	At3g57530 At5g59820 At1g27730 At5g67450 At4g34710 At5g49480 At1g18570 At4g30660 At2g17840 At1g10940 At4g08500 At3g23250 At5g52310 At4g30650 At3g50060 At4g37260	16	5.14	At2g31180 At2g04240 At2g47580 At5g27600 At4g01060 At3g28910 At3g49850 At4g05100 At3g06490 At3g55610 At2g39800 At3g07370 At5g58670 At3g19580 At4g34000 At3g47600 At2g46830 At1g57550 At3g55270 At4g33950 At1g48000 At1g74840 At3g08730 At1g22640 At5g24270 At5g0	132	1.42	2.1821e-05	0.00270101
response to cold	5	At5g57560 At4g24190 At5g59820 At1g27730 At5g67450 At3g45640 At3g17390 At2g42540 At4g30660 At2g17840 At3g53990 At4g08500 At2g40140 At5g52310 At4g30650	15	4.82	At2g18790 At4g24280 At4g39260 At3g17020 At2g15970 At5g58670 At1g15950 At1g09780 At5g65080 At2g18260 At2g01500 At1g57550 At5g01600 At5g66000 At2g46590 At3g08730 At1g05260 At3g20740 At4g03430 At5g06070 At4g02520 At3g53110 At4g25470 At4g25490 At3g51780 At1g7	133	1.43	8.34473e-05	0.00766125
response to bacterium	5	At3g52430 At3g15210 At1g74710 At5g20480 At1g80840 At3g20600 At2g41430 At5g47220 At5g46330 At4g23190 At1g33930	11	3.54	At4g37980 At1g25220 At3g22231 At3g28910 At1g33960 At2g19190 At4g37990 At3g44670 At4g33950 At5g03760 At4g26090 At3g44880 At4g23100 At2g34690 At5g05730 At4g39980 At1g33900 At2g39940 At1g33520 At3g44300 At3g28930 At3g25070 At1g12820 At4g14400 At1g55020 At1g3	76	0.82	0.000104144	0.00912678
hyperosmotic response	5	At5g59820 At5g67450 At5g49480 At4g30660 At5g52310 At4g30650	6	1.93	At3g55610 At2g39800 At3g19580 At1g57550 At1g05260 At3g18030 At2g24040 At1g48605 At5g12030 At4g01370 At5g50720 At4g23600 At5g24770 At3g03450 At3g05880 At1g06390 At2g01570 At1g14920 At5g37850 At2g37570 At5g43170 At3g14440 At1g66350	23	0.25	0.000272997	0.0175446
biopolymer modification	5	At3g53810 At2g47060 At5g65920 At3g57530 At1g76040 At5g04560 At5g04870 At1g34130 At4g00970 At5g66210 At2g40270 At3g11840 At3g02880 At3g57730 At1g12990 At3g52180 At4g35310 At1g68400 At4g02410 At5g13860 At3g09830 At5g25440 At4g08470 At1g20780 At3g54030 At3g5	64	20.58	At2g31650 At3g06440 At1g14390 At1g70660 At3g07070 At1g79730 At5g39020 At1g16130 At2g17720 At1g36340 At4g28670 At5g40380 At1g20270 At4g23240 At1g67000 At4g20140 At5g16500 At4g03360 At1g51790 At2g31500 At3g20200 At2g41930 At3g02540 At4g00710 At3g51990 At5g2	1220	13.08	0.000333995	0.0207723
phosphate metabolic process	5	At3g53810 At2g47060 At3g57530 At1g76040 At5g04870 At4g00970 At5g66210 At2g40270 At3g02880 At3g57730 At3g52180 At4g35310 At1g68400 At4g02410 At3g09830 At5g25440 At4g08470 At3g54030 At3g57120 At4g08850 At4g09570 At2g23200 At3g45240 At1g34420 At2g17220 At5g2	52	16.72	At1g14390 At3g07070 At5g39020 At1g16130 At4g28670 At5g40380 At4g23240 At1g67000 At4g20140 At5g16500 At1g51790 At2g31500 At3g20200 At2g41930 At4g00710 At3g51990 At5g26110 At2g16250 At2g36570 At2g30040 At5g63710 At4g31250 At2g45490 At1g79250 At5g53140 At2g1	955	10.24	0.000626543	0.0345136
thigmotropism	5	At2g41110 At2g41100	2	0.64	No genes	0	0	0.00103842	0.0483942
regulation of immune system process	5	At3g15210 At5g20480 At5g47220 At3g18690	4	1.29	At1g33520 At4g03550 At3g56400 At1g02450 At2g46370 At5g40990 At1g80680 At4g18470 At4g12720 At1g19250 At4g23510	11	0.12	0.00109571	0.0483942
phosphorylation	6	At3g53810 At2g47060 At3g57530 At1g76040 At5g04870 At4g00970 At5g66210 At2g40270 At3g02880 At3g57730 At4g35310 At1g68400 At4g02410 At3g09830 At5g25440 At4g08470 At3g54030 At3g57120 At4g08850 At4g09570 At2g23200 At3g45240 At1g34420 At2g17220 At2g17290 At1g5	50	20.58	At1g14390 At3g07070 At5g39020 At1g16130 At4g28670 At5g40380 At4g23240 At1g67000 At4g20140 At5g16500 At1g51790 At2g31500 At3g20200 At2g41930 At4g00710 At3g51990 At5g26110 At2g16250 At2g36570 At2g30040 At5g63710 At4g31250 At2g45490 At1g79250 At2g17170 At2g3	913	11.62	7.60198e-05	0.00732831
hyperosmotic salinity response	6	At5g59820 At5g67450 At5g49480 At4g30660 At5g52310 At4g30650	6	2.47	At3g55610 At2g39800 At3g19580 At1g57550 At1g05260 At3g18030 At2g24040 At1g48605 At5g50720 At4g23600 At5g24770 At3g03450 At3g05880 At1g06390 At2g01570 At1g14920 At5g37850 At2g37570 At5g43170 At3g14440 At1g66350	21	0.27	0.000119575	0.0100235
protein modification process	6	At3g53810 At2g47060 At5g65920 At3g57530 At1g76040 At5g04870 At1g34130 At4g00970 At5g66210 At2g40270 At3g11840 At3g02880 At3g57730 At1g12990 At3g52180 At4g35310 At1g68400 At4g02410 At5g13860 At3g09830 At5g25440 At4g08470 At1g20780 At3g54030 At3g57120 At4g0	60	24.69	At2g31650 At3g06440 At1g14390 At1g70660 At3g07070 At1g79730 At5g39020 At1g16130 At2g17720 At1g36340 At4g28670 At5g40380 At1g20270 At4g23240 At1g67000 At4g20140 At5g16500 At4g03360 At1g51790 At2g31500 At3g20200 At2g41930 At3g02540 At4g00710 At3g51990 At5g2	1180	15.02	0.000126149	0.010134
response to light intensity	6	At5g59820 At2g17840 At2g41430 At2g06850 At2g41100	5	2.06	At4g34190 At1g34000 At4g22260 At4g30950 At5g20230 At2g47450 At1g73990 At5g02120 At4g32770 At2g30950 At5g37770 At3g18780 At3g15850 At1g01470 At2g32950 At2g43400 At1g02340 At4g04020 At1g07600 At5g57050 At5g53170	21	0.27	0.000916137	0.0471212
protein amino acid phosphorylation	7	At3g53810 At2g47060 At3g57530 At1g76040 At5g04870 At4g00970 At5g66210 At2g40270 At3g02880 At3g57730 At4g35310 At1g68400 At4g02410 At3g09830 At5g25440 At4g08470 At3g54030 At3g57120 At4g08850 At4g09570 At2g23200 At3g45240 At1g34420 At2g17220 At5g20480 At2g1	51	26.56	At1g14390 At3g07070 At5g39020 At1g16130 At4g28670 At5g40380 At4g23240 At1g67000 At4g20140 At5g16500 At1g51790 At2g31500 At3g20200 At2g41930 At4g00710 At3g51990 At5g26110 At2g16250 At2g36570 At2g30040 At5g63710 At4g31250 At2g45490 At1g79250 At2g17170 At2g3	858	14.38	1.68473e-05	0.00232011
defense response, incompatible interaction	7	At3g52430 At1g51660 At3g21220 At1g74710 At1g59870 At1g75040 At3g48090 At3g20600 At3g25780 At4g23190 At5g42650	11	5.73	At3g12500 At2g44490 At5g03280 At5g44420 At1g19640 At1g29340 At3g44880 At4g23100 At2g34690 At1g76690 At5g51700 At4g05160 At1g13280 At1g17420 At4g16950 At2g39940 At4g01370 At3g57260 At5g63380 At4g38130 At4g37000 At1g17990 At4g33680 At3g25070 At4g14400 At3g5	66	1.11	2.24151e-05	0.00270101
positive regulation of immune response	7	At3g15210 At5g20480 At5g47220 At3g18690	4	2.08	At1g33520 At4g03550 At3g56400 At2g46370 At5g40990 At1g80680 At4g12720 At1g19250 At4g23510	9	0.15	0.00052437	0.0297349
MAPKKK cascade	7	At3g45640 At1g51660 At4g08500	3	1.56	At5g40440 At1g08720 At4g29810 At4g26070	4	0.07	0.000951158	0.0471212
regulation of innate immune response	7	At3g15210 At5g20480 At5g47220 At3g18690	4	2.08	At1g33520 At4g03550 At3g56400 At1g02450 At2g46370 At5g40990 At1g80680 At4g18470 At4g12720 At1g19250 At4g23510	11	0.18	0.000953177	0.0471212
systemic acquired resistance	8	At3g52430 At1g74710 At1g59870 At1g75040 At3g48090	5	5.38	At4g01370 At3g57260 At4g33680 At2g14610 At4g16890 At4g20380 At5g60600 At1g55490 At3g56400 At1g02450 At1g22070 At4g18470 At1g64280 At3g12250 At5g06950 At5g64930	16	0.47	0.000168017	0.0124591
activation of immune response	8	At3g15210 At5g20480 At5g47220 At3g18690	4	4.3	At1g33520 At4g03550 At3g56400 At2g46370 At5g40990 At1g80680 At4g12720 At1g19250 At4g23510	9	0.26	0.00027177	0.0175446
positive regulation of innate immune response	8	At3g15210 At5g20480 At5g47220 At3g18690	4	4.3	At1g33520 At4g03550 At3g56400 At2g46370 At5g40990 At1g80680 At4g12720 At1g19250 At4g23510	9	0.26	0.00027177	0.0175446
activation of innate immune response	9	At3g15210 At5g20480 At5g47220 At3g18690	4	10.53	At1g33520 At4g03550 At3g56400 At2g46370 At5g40990 At1g80680 At4g12720 At1g19250 At4g23510	9	0.61	0.000206062	0.0147143
Under repressented
#Entity	Level	Genes list1	NºGenes list1	Percentage list1	Genes list2	NºGenes list2	Percentage list2	Unadj. pvalue	Adj. pvalue
primary metabolic process	3	At3g53810 At2g47060 At5g65920 At3g43240 At5g03690 At3g10820 At3g57530 At4g24190 At1g76040 At5g04560 At3g52100 At5g04870 At3g46830 At3g52430 At1g55210 At1g34130 At1g24150 At1g24140 At3g51160 At4g00970 At4g34710 At3g48190 At5g66210 At5g61600 At2g40270 At3g1	168	44.68		6208	57.23	1.70794e-06	0.00032929
cellular metabolic process	3	At3g53810 At2g47060 At5g65920 At3g43240 At5g03690 At3g10820 At3g57530 At4g24190 At1g76040 At5g04560 At3g52100 At5g04870 At5g59820 At3g46830 At1g55210 At1g34130 At1g24150 At1g24140 At4g15700 At2g32920 At3g51160 At5g15350 At4g00970 At4g34710 At3g48190 At5g6	199	52.93		6733	62.07	0.000436595	0.0263048
nucleobase, nucleoside, nucleotide and nucleic acid metabolic process	4	At3g43240 At5g03690 At3g10820 At5g04560 At3g52100 At3g46830 At3g51160 At3g48190 At5g61600 At3g15210 At5g50370 At3g61150 At3g21150 At2g38470 At4g17230 At3g62420 At1g53230 At1g67970 At1g18570 At5g09240 At2g47070 At2g46400 At4g23810 At5g47230 At3g57550 At2g2	48	13.64	At3g02360 At2g31650 At2g31180 At4g37730 At2g45160 At5g49330 At1g28360 At1g76880 At3g02660 At5g08330 At2g18090 At4g29600 At2g31280 At3g19150 At3g60500 At1g71170 At3g23220 At1g02670 At1g29630 At2g47580 At1g79730 At5g09790 At1g31050 At1g66560 At2g18790 At2g4	2329	22.54	3.80295e-05	0.00407338
regulation of cellular process	4	At3g43240 At3g52100 At5g61600 At3g15210 At3g61150 At3g21150 At2g38470 At4g17230 At3g62420 At1g53230 At1g67970 At1g18570 At5g09240 At2g47070 At2g46400 At4g23810 At5g47230 At4g11280 At1g75040 At1g80840 At1g28370 At1g51700 At5g54470 At2g40140 At3g08720 At2g4	35	9.94	At2g31180 At4g37730 At2g45160 At5g49330 At1g28360 At1g47230 At1g76880 At5g08330 At1g47210 At2g18090 At2g31280 At3g19150 At3g23220 At5g09790 At1g31050 At1g66560 At2g18790 At2g41240 At2g20570 At4g16610 At1g44110 At1g34410 At5g22760 At2g02690 At4g29000 At4g3	1676	16.22	0.00110443	0.0483942
proteolysis	6	At1g24140 At1g53530 At3g15710 At1g66180 At3g59080	5	2.06	At3g19400 At1g35630 At5g37890 At5g65620 At5g59090 At1g09730 At1g30950 At5g19660 At4g30020 At4g30810 At5g56150 At5g40580 At3g14240 At2g14130 At3g46460 At4g22410 At1g51980 At2g03670 At1g16420 At3g06820 At5g36950 At2g04660 At3g43960 At1g05840 At3g30440 At5g5	627	7.98	0.000142571	0.0109951

## Sheet: Differential GO in SOMs3 Down
SOMs 2 Down-regulated
Redundant Categories											Non-Redundant Categories
Over repressented											Over repressented
GO Entity	Level	Genes list1	NºGenes list1	Percentage list1	Genes list2	NºGenes list2	Percentage list2	Unadj. pvalue	Adj. pvalue		#Entity	Level	Genes list1	NºGenes list1	Percentage list1	Genes list2	NºGenes list2	Percentage list2	Unadj. pvalue	Adj. pvalue
response to chemical stimulus	3	At2g37040 At1g77490 At3g03850 At1g78580 At3g17070 At1g74890 At5g18020 At1g29440 At3g03840 At5g25190 At1g29490 At5g18010 At1g55020 At5g18050 At1g29450 At3g53260 At5g18080 At5g51890 At2g22670 At3g03820 At1g10370 At5g20270 At5g18060 At1g75280 At5g18030	25	24.04	At1g70510 At2g31180 At1g28360 At4g10380 At2g24400 At4g31320 At5g41210 At3g23220 At3g02260 At4g17260 At2g36830 At5g27600 At5g59880 At3g12500 At4g09610 At1g28160 At4g34460 At4g01060 At4g30080 At5g06100 At1g25220 At1g01040 At4g17490 At3g43920 At2g26690 At3g5	919	8.27	1.12664e-06	0.00108608		response to auxin stimulus	5	At3g03850 At5g18020 At1g29440 At3g03840 At1g29490 At5g18010 At5g18050 At1g29450 At5g18080 At2g22670 At3g03820 At5g18060 At5g18030	13	15.66	At2g31180 At2g24400 At4g31320 At3g02260 At4g30080 At3g28910 At3g49850 At4g34760 At1g52830 At3g50410 At4g34750 At3g47600 At2g46830 At5g51470 At5g27780 At5g13370 At2g21200 At3g24650 At1g34670 At5g23080 At4g36800 At1g74840 At2g32410 At1g22640 At5g54510 At1g0	205	2.15	3.72092e-08	7.17394e-05
response to hormone stimulus	4	At3g03850 At1g74890 At5g18020 At1g29440 At3g03840 At5g25190 At1g29490 At5g18010 At1g55020 At5g18050 At1g29450 At5g18080 At2g22670 At3g03820 At5g20270 At5g18060 At5g18030	17	17.71	At1g70510 At2g31180 At1g28360 At2g24400 At4g31320 At3g23220 At3g02260 At4g17260 At2g36830 At3g12500 At4g09610 At1g28160 At4g01060 At4g30080 At5g06100 At1g25220 At4g17490 At3g57530 At3g28910 At4g39400 At3g49850 At4g05100 At4g34760 At3g11440 At1g52830 At3g5	516	4.87	4.51267e-06	0.00290014
response to auxin stimulus	5	At3g03850 At5g18020 At1g29440 At3g03840 At1g29490 At5g18010 At5g18050 At1g29450 At5g18080 At2g22670 At3g03820 At5g18060 At5g18030	13	15.66	At2g31180 At2g24400 At4g31320 At3g02260 At4g30080 At3g28910 At3g49850 At4g34760 At1g52830 At3g50410 At4g34750 At3g47600 At2g46830 At5g51470 At5g27780 At5g13370 At2g21200 At3g24650 At1g34670 At5g23080 At4g36800 At1g74840 At2g32410 At1g22640 At5g54510 At1g0	205	2.15	3.72092e-08	7.17394e-05
